# Supplementary material for: Potential role of microbiome in Chronic Fatigue Syndrome/Myalgic Encephalomyelits (CFS/ME)
Source: Sci Rep. 2021 Mar 29;11:7043. doi: 10.1038/s41598-021-86425-6 (PMC8007739; doi:10.1038/s41598-021-86425-6)
Supplement: Supplementary file 1 — Supplementary Information 1. [file 41598_2021_86425_MOESM1_ESM.xlsx]

## Sheet: dataset metabolomics
Compound	Class	CFS1-r001	CFS1-r002	CFS2-r001	CFS2-r002	CFS3-r001	CFS3-r002	CFS4-r001	CFS4-r002	CFS5-r001	CFS5-r002	REL11-r001	REL11-r002	REL12-r001	REL12-r002	REL13-r001	REL13-r002	REL14-r001	REL14-r002	REL15-r001	REL15-r002	CTR10-r001	CTR10-r002	CTR6-r001	CTR6-r002	CTR7-r001	CTR7-r002	CTR8-r001	CTR8-r002	CTR9-r001	CTR9-r002	Annotations	CompositeSpectrum
Trigonelline	Alkaloids	1422334	1441611	133754	128969	398540	428421	1348624	1283399	695052	637488	517068	842907	2047322	2067770	436547	453501	3420168	3496721	1	1	7690850	7764354	875323	1444086	1055123	1087195	776671	778854	561070	541417	Trigonelline [ C7 H7 N O2, tgt=37.43, overall=37.43 ]	(137.04515, 31546.615)(138.05145, 2701.955)(121.03868, 711.66254)(140.37044, 37125.758)(140.5623, 5581.7725)(165.05385, 1356.0842)
3-Hydroxyquinine	Alkaloids	1	1	1	1	1	1	1	1	1	128234	1	1	1	1	1	1	1	1	367964	384852	258601	273512	1	1	158861	129643	1	1	297247	280419	3-Hydroxyquinine [ C20 H24 N2 O3, tgt= ]	(324.505, 37052.617)(325.50632, 3264.578)(327.18936, 4144.065)
L-Leucine	Amino acids, peptides, and analogues	6058327	6099841	931276	896576	1915276	2000489	2333069	2345954	1981979	1833072	942013	2151111	6057071	4677044	1394810	1513357	10602761	10999366	941556	893322	2850684	2938107	2111501	4032844	1965685	1894101	6645788	6728813	1622395	1649982	L-Leucine [ C6 H13 N O2, tgt=75.93, overall=75.93 ]	(113.08176, 47147.883)(132.10138, 58039.8)(133.1045, 2105.74)(114.090546, 443.96002)(154.08571, 1013.75415)(136.07436, 3468.0396)(137.0682, 281.18)
L-Alloisoleucine	Amino acids, peptides, and analogues	5791349	6099841	931276	896576	1915276	2000489	2333069	2345954	1981979	1833072	942013	2151111	6057071	4677044	1295431	1407553	10602761	10999366	941556	893322	2850684	2938107	2111501	4032844	1965685	1894101	6645788	6728813	1622395	1649982	L-Alloisoleucine [ C6 H13 N O2, tgt=75.93, overall=75.93 ]	(113.08176, 47147.883)(132.10138, 58373.734)(133.1045, 2105.74)(114.090546, 548.735)(154.08571, 1013.75415)(136.07436, 3502.2732)(137.0682, 281.18)
L-Isoleucine	Amino acids, peptides, and analogues	6058327	6099841	931276	896576	1915276	2000489	2333069	2345954	1981979	1833072	942013	2151111	4613695	4677044	1295431	1407553	10602761	10999366	941556	893322	2850684	2938107	2111501	4032844	1965685	1894101	6645788	6728813	1622395	1649982	L-Isoleucine [ C6 H13 N O2, tgt=75.93, overall=75.93 ]	(113.08176, 47147.883)(132.10138, 59172.105)(133.1045, 2144.241)(114.090546, 548.735)(154.08571, 1013.75415)(136.07436, 3606.8892)(137.0682, 281.18)
L-Norleucine	Amino acids, peptides, and analogues	6058327	6099841	931276	896576	1915276	2000489	2333069	2345954	2353992	2180834	942013	2151111	6057071	4677044	1394810	1513357	10602761	10999366	951870	893322	2850684	2938107	2433923	4032844	1965685	1894101	6645788	6728813	1822420	1810106	L-Norleucine [ C6 H13 N O2, tgt=75.93, overall=75.93 ]	(113.5858, 23657.564)(132.10138, 56935.395)(133.1045, 2105.74)(114.090546, 443.96002)(154.08571, 963.7342)(136.07436, 3300.4104)(137.0682, 281.18)
L-Proline	Amino acids, peptides, and analogues	1298366	1332492	1	1	1	1	1	1	1	1	1	1	694931	790249	1	1	1609682	1704993	1	1	6464958	6562630	450826	1248847	1	1	1	1	1	1	L-Proline [ C5 H9 N O2, tgt=41.32, overall=41.32 ]	(116.069824, 22234.762)(138.0527, 39626.117)(139.0563, 8655.09)
L-Valine	Amino acids, peptides, and analogues	174702	169739	1	1	526321	532369	154849	153509	472109	413441	227179	416626	2019097	2071371	1	1	214399	233411	207844	211458	1	1	1	175291	1073673	1064567	184666	1	1289409	1325989	L-Valine [ C5 H11 N O2, tgt=42.64, overall=42.64 ]	(118.08567, 17674.57)(100.07483, 667.6333)(140.06975, 5370.075)(141.0659, 828.22)
Betaine	Amino acids, peptides, and analogues	174702	169739	1	1	526321	532369	154849	153509	472109	413441	227179	416626	1266084	1297046	1	1	214399	233411	207844	211458	1	1	1	175291	1073673	1064567	184666	1	1289409	1325989	Betaine [ C5 H11 N O2, tgt=42.64, overall=42.64 ]	(118.085686, 20091.367)(100.0746, 216.94)(140.06975, 5525.3413)(141.0659, 828.22)
Ornithine	Amino acids, peptides, and analogues	1	1	1	1	1	1	164906	161081	1	1	1	1	362368	357485	1	1	1	1	1	1	242062	249690	1	1	132449	134493	1	1	173488	157556	Ornithine [ C5 H12 N2 O2, tgt= ]	(118.0858, 44028.934)(155.08057, 9234.296)(137.06836, 2908.255)
Aminomalonic acid	Amino acids, peptides, and analogues	169834	155732	115564	104919	1	1	168895	167020	118962	119476	122358	2998047	410805	433787	3395326	3232068	3182124	3135511	3119864	3266510	750565	3181254	1	142225	176702	178560	102648	96195	112893	173915	Aminomalonic acid [ C3 H5 N O4, tgt=49.65, overall=49.65 ]	(120.023056, 16915.32)(102.01284, 48839.234)(124.1144, 14872.795)(124.90162, 4788.7036)(125.03705, 6329.73)(102.021034, 5403.425)(147.0225, 3120.546)
2,4-Diaminobutyric acid	Amino acids, peptides, and analogues	1053655	1033005	1428280	1411793	698026	715304	91510	88806	168716	152403	1	1	838037	865185	141018	143153	239363	254266	1	1	394607	1	111889	188164	4403824	4477939	1308191	1335529	207406	203855	2,4-Diaminobutyric acid [ C4 H10 N2 O2, tgt=65.33, overall=65.33 ]	(120.08015, 152394.92)(121.08324, 6704.0034)(120.08076, 213502.14)(121.08379, 11449.81)(141.06528, 31479.172)(142.0683, 2962.3599)
L-Threonine	Amino acids, peptides, and analogues	1149288	1141279	177844	155080	268248	295319	829289	817904	540694	501485	1	219404	732109	737000	1	1	1147882	1199237	1291658	1266639	247237	269911	852031	1247097	939576	810536	404532	419825	252398	241435	L-Threonine [ C4 H9 N O3, tgt=47.62, overall=47.62 ]	(121.06413, 2482.47)(103.05367, 11083.381)(123.4066, 8453.51)(146.05907, 1342.4762)(124.03889, 16727.947)
L-Homoserine	Amino acids, peptides, and analogues	1149288	1141279	177844	155080	268248	295319	829289	706275	540694	501485	1	211780	893371	887280	1	1	1147882	1199237	1291658	1266639	247237	269911	852031	1247097	726662	810536	404532	419825	252398	241435	L-Homoserine [ C4 H9 N O3, tgt=47.62, overall=47.62 ]	(121.06413, 2593.2244)(103.05367, 10686.738)(123.4066, 8318.759)(146.05907, 1314.3499)(124.03889, 16743.61)
L-Glutamic acid	Amino acids, peptides, and analogues	448709	446442	307479	271793	168400	177090	476592	417572	313287	276588	1	1	1	1	1	1	437364	431021	1	1	278572	1	231046	363954	481189	424030	1	1	235675	246338	L-Glutamic acid [ C5 H9 N O4, tgt=41.93, overall=41.93 ]	(130.0486, 2211.33)(174.0538, 5280.61)(175.0566, 111.2)(130.0492, 807.385)(148.0591, 6024.13)(152.19363, 19257.977)(153.0325, 15991.823)
Pyroglutamic acid	Amino acids, peptides, and analogues	437089	434417	307479	271793	168400	177090	465030	488046	313287	276588	434784	615331	311069	479458	547318	572116	390696	382995	325585	301683	278572	275736	231046	352313	469460	418194	243287	227575	235675	241119	Pyroglutamic acid [ C5 H7 N O3, tgt=41.93, overall=41.93 ]	(130.04918, 3862.1777)(152.33511, 19701.377)(153.03252, 16261.735)(138.02702, 8441.784)
L-Lysine	Amino acids, peptides, and analogues	1	1	1	1	1	1	1	1	1	1	1	1	281834	89680	1	1	494363	139077	191211	187934	1	1	1	441476	1	1	1	1	1	1	L-Lysine [ C6 H14 N2 O2, tgt= ]	(147.1121, 7929.69)(132.10178, 75690.6)(133.10466, 1793.14)(147.11487, 9162.998)(154.09058, 1269.4451)
2-Furoylglycine	Amino acids, peptides, and analogues	437089	1	1	285827	168400	177090	465030	488046	313287	276588	414546	615331	516732	525847	547318	572116	376956	369130	325585	301683	278572	275736	231046	351696	469460	418194	243287	227575	235675	241119	2-Furoylglycine [ C7 H7 N O4, tgt=42.12, overall=42.12 ]	(152.03625, 23022.973)(153.0328, 18721.076)(175.01762, 2755.16)
L-Phenylalanine	Amino acids, peptides, and analogues	3158183	3666804	902641	829164	1717612	1712982	2315583	2262169	2136030	1917455	1	1	4566997	4620659	2016951	2050492	4304759	4556915	1197398	1159261	1831851	1819128	3080505	4389052	1886167	1858320	1	1	1544546	1477134	L-Phenylalanine [ C9 H11 N O2, tgt=70.09, overall=70.09 ]	(152.0798, 6620.7)(188.06975, 36042.934)(189.07266, 1319.6941)(166.08565, 93143.05)(167.08842, 3757.1594)(168.101, 429.59)(170.05725, 6850.6626)
Hexanoylglycine	Amino acids, peptides, and analogues	1	1	368386	344328	1	1	229562	221075	1	1	1	199881	587826	586268	1	1	1	1	1	1	1	179679	1	1	191392	179715	1	1	1	1	Hexanoylglycine [ C8 H15 N O3, tgt=46.16, overall=46.16 ]	(156.76404, 598.70667)(175.11757, 678.10394)(196.09572, 8751.42)(178.08482, 3351.8853)
Isovalerylglycine	Amino acids, peptides, and analogues	285423	281440	305649	283564	1	1	1	1	102976	101208	1	1	775713	757845	142143	154691	379500	413585	1	1	768260	965153	1166703	1954434	299285	262478	263965	251466	1	1	Isovalerylglycine [ C7 H13 N O3, tgt=43.73, overall=43.73 ]	(159.59314, 2143.5476)(143.08011, 503.41998)(162.10123, 16433.857)(182.08032, 7737.927)(164.57031, 12848.18)
Citrulline	Amino acids, peptides, and analogues	1	1	1	1	1	1	2514293	2508205	1	1	1	1	1	1	1	1	1218017	1225825	1	1	527713	545293	1	1	1	1	1	342513	135264	118978	Citrulline [ C6 H13 N3 O3, tgt= ]	(179.53223, 6283.2505)(180.10126, 51499.7)(158.09563, 19417.03)(159.0982, 667.265)(198.09045, 84098.31)(199.09329, 5028.355)
L-Tyrosine	Amino acids, peptides, and analogues	285423	281440	305649	283564	1	1	652626	650012	1	1	1	1	135760	135253	152743	160738	214098	228381	1	1	1	1	1	250781	1	1	263965	251466	160856	159727	L-Tyrosine [ C9 H11 N O3, tgt=41.13, overall=41.13 ]	(181.40788, 7237.8047)(186.0856, 620.75)(167.07306, 884.34)(182.08029, 4268.3857)(164.06985, 15656.716)
DL-2-Aminooctanoic acid	Amino acids, peptides, and analogues	12963245	12795558	820701	803307	25013864	26067344	4918346	4808480	2061668	1	10112701	13284764	1	21846868	25464858	25856496	206920	205696	6658939	6574454	48054832	47989332	1	7052610	1	1	1	1	164973	148420	DL-2-Aminooctanoic acid [ C8 H17 N O2, tgt=79.36, overall=79.36 ]	(182.11607, 1950.35)(183.1115, 524.37)(144.2728, 1104.5643)(160.13274, 309046.4)(161.13605, 25783.879)(164.9962, 3847.273)
N-Acetyl-L-phenylalanine	Amino acids, peptides, and analogues	1	1	1	1	1	1	1	1	1	1	1	1	268167	264420	1	1	1	1	1	1	1	1	1	1	1	1	1	1	1	1	N-Acetyl-L-phenylalanine [ C11H13NO3, tgt= ]	(189.07324, 11934.205)(215.0756, 862.775)
Phenylpropionylglycine	Amino acids, peptides, and analogues	1	1	1	1	1	1	1	1	1	1	1	1	268167	264420	1	1	1	1	1	1	1	1	1	1	1	1	1	1	1	1	Phenylpropionylglycine [ C11H13NO3, tgt= ]	(189.07324, 11934.205)(215.0756, 862.775)
Cysteine-S-sulfate	Amino acids, peptides, and analogues	110610	109383	1	1	1	1	89748	86469	1	1	94416	170040	127987	129788	133585	113608	1	1	1	1	1	1	1	1	109687	122683	1	1	1	1	Cysteine-S-sulfate [ C3 H7 N O5 S2, tgt=29.96, overall=29.96 ]	(200.97273, 8157.806)(201.9738, 547.2217)(202.97108, 616.38)(182.96175, 787.00415)(207.9852, 20468.727)
L-Tryptophan	Amino acids, peptides, and analogues	1	1	2249990	2199944	1	1	1	1	1	1	1	581017	1066688	1090338	1	1	1	1	1	217153	1	1	1	1	1	1	1	1	2750047	2724151	L-Tryptophan [ C11 H12 N2 O2, tgt=63.17, overall=63.17 ]	(205.09753, 28117.791)(206.1, 777.19)(205.0985, 21840.21)(192.10086, 526.77)(227.0806, 39637.81)(228.08331, 1105.04)
L-Acetylcarnitine	Amino acids, peptides, and analogues	279951	280146	1551154	1458052	493366	562072	643345	581610	1	1	1	1	1	1	1	1	1	1	565709	545352	1	1	1	108719	853542	974623	1	1	432668	1	L-Acetylcarnitine [ C9 H17 N O4, tgt=42.47, overall=42.47 ]	(208.1318, 3353.5266)(227.60953, 10907.76)(230.31137, 6841.37)(208.09592, 17860.455)
Argininosuccinic acid	Amino acids, peptides, and analogues	1	1	260877	245802	1	1	333535	318376	230078	223592	1	1	1	1	1	1	1	1	1	1	1	1	1	1	1	1	1	1	208174	202632	Argininosuccinic acid [ C10 H18 N4 O6, tgt= ]	(313.10556, 5277.32)(295.09506, 11714.685)
Urocanic acid	Azoles	1188792	1209320	4628208	4444842	178810	183988	542666	530342	228066	217340	249366	433319	533345	533698	885769	907395	1453333	1531283	135807	129537	1	1	1	182838	482766	504184	218285	214625	739609	721894	Urocanic acid [ C6 H6 N2 O2, tgt=42.78, overall=42.78 ]	(123.22534, 14868.759)(124.03895, 19148.504)(161.0286, 35324.055)(162.02951, 4638.645)(163.02605, 3483.01)(122.710396, 903.3867)(139.04945, 18773.39)
Imidazolelactic acid	Azoles	1171123	1191696	4628208	4444842	1	1	1	1	1	1	1	433319	1	1	885769	907395	1434814	1502095	1	1	1	1	1	182838	1	1	1	1	1	1	Imidazolelactic acid [ C6 H8 N2 O3, tgt=43.24, overall=43.24 ]	(139.04897, 4724.6367)(139.04951, 28753.668)(183.85452, 2099.174)(161.0286, 35324.055)(162.02951, 4638.645)(163.02605, 3483.01)
Imidazolepropionic acid	Azoles	1	1	1428345	1411856	698026	715304	1	1	1	1	1	1	838628	865381	140965	143430	239359	254525	1	1	1	1	111889	188232	4404578	4478671	1	1	1	1	Imidazolepropionic acid [ C6 H8 N2 O2, tgt=41.24, overall=41.24 ]	(126.05385, 857.92505)(141.06535, 39458.785)(142.0683, 2962.3599)(166.05623, 2135.7979)
Tyramine	Benzene and substituted derivatives	9361163	9468797	3869750	3829201	3780927	3887103	6770589	6465619	6765489	6695827	4681628	6812707	11041547	11101507	5058605	5177387	9971955	10171820	3482155	3424794	5788830	5671630	8021361	12004343	6079748	6052141	3670044	3621223	5223469	5267723	Tyramine [ C8 H11 N O, tgt=76.53, overall=76.53 ]	(160.07504, 4570.7524)(120.08029, 178789.67)(121.08341, 7242.7812)(138.09035, 5513.475)
Salicylic acid	Benzoic acids and derivatives	3063001	1402218	1	1	2754317	2951138	1030991	3006119	2984933	2993678	1	2972735	3193681	3179922	3390324	3288792	3139006	3110566	1773186	3226564	3064790	3191268	1	2866354	3024155	3017803	2981018	3063252	3120414	3017791	Salicylic acid [ C7 H6 O3, tgt=37.02, overall=37.02 ]	(138.02719, 1735.6417)(120.02307, 32072.316)(125.03762, 997.7654)(147.02245, 5452.0005)
Homogentisic acid	Benzoic acids and derivatives	4372491	4257622	3080825	2884444	1882625	1918054	4549322	4686765	3263899	2976032	2692946	3446995	4862206	4904440	4856215	5053820	3722038	3641828	3157074	2986518	3072282	3006365	2625552	3475691	4508185	4188769	2509641	2400145	2429820	2565266	Homogentisic acid [ C8 H8 O4, tgt=79.10, overall=79.10 ]	(151.03502, 187046.89)(152.03618, 19538.54)(153.0355, 2272.81)
gamma-CEHC	Benzopyrans	1	1	1	1	1	1	1	1	1	1	1	1	1	1	1	1	1	1	1	1	1	1	1	356963	1	1	1	1	1	1	gamma-CEHC [ C15 H20 O4, tgt= ]	(264.1411, 1696.19)(269.1123, 15903.99)
N1,N12-Diacetylspermine	Carboximidic acids and derivatives	1	1	1	1	1	1	1	1	1	1	1	1	1	1	1	1	1	1	1	1	1	1	193251	276006	1	1	1	1	1	1	N1,N12-Diacetylspermine [ C14 H30 N4 O2, tgt= ]	(287.24335, 13960.275)(294.21667, 2299.615)
Palmitoylethanolamide	Carboximidic acids and derivatives	5094634	5180774	1	1	950462	1223707	189671	429239	18527640	18613128	6893294	8841475	543371	540792	1241406	1246698	6269190	6314108	1441913	1398359	575010	588814	4304329	5570577	588096	546853	8319297	8331128	454492	422688	Palmitoylethanolamide [ C18 H37 N O2, tgt=75.76, overall=75.76 ]	(323.13004, 5380.7495)(282.27905, 138406.67)(283.27637, 36710.36)(284.2691, 8800.18)(300.28934, 99417.695)(301.29227, 13512.826)(302.30115, 862.9267)
Methylmalonic acid	Carboxylic acids and derivatives	163499	154169	107000	88852	1	1	167564	166084	99278	96165	1	159738	159907	157395	185019	179708	121687	114636	102905	100031	90453	88058	1	109404	145199	141603	1	1	1	1	Methylmalonic acid [ C4 H6 O4, tgt=36.23, overall=36.23 ]	(123.040085, 103183.2)(102.020966, 10012.258)(101.02491, 8787.14)(102.0211, 8010.6187)(128.01898, 192560.98)
Succinic acid	Carboxylic acids and derivatives	163499	154169	107000	88852	1	1	167564	166084	99278	96165	1	159738	159907	157395	185019	179708	121687	114636	102905	100031	90453	88058	1	109404	145199	141603	1	1	1	1	Succinic acid [ C4 H6 O4, tgt=36.23, overall=36.23 ]	(123.040085, 103183.2)(102.020966, 10012.258)(101.02491, 8787.14)(102.0211, 8010.6187)(128.01898, 192560.98)
N-Acetylcadaverine	Carboxylic acids and derivatives	1	1	1	1	1	1	1	1	1	1	1	1	1	1	1	1	1	1	3063817	2990534	1	627321	1	1	1	1	1	1	1	1	N-Acetylcadaverine [ C7 H16 N2 O, tgt= ]	(145.13347, 94327.805)(146.13533, 1735.2965)
Aminocaproic acid	Fatty Acyls	6058327	6099841	1154304	1091606	1915276	2000489	2333069	2345954	2353992	2180834	942013	2151111	6057071	4677044	1394810	1513357	10602761	10999366	941556	893322	2850684	2938107	2111501	4032844	1965685	1894101	6645788	6728813	1622395	1810106	Aminocaproic acid [ C6 H13 N O2, tgt=75.93, overall=75.93 ]	(113.5858, 23657.564)(132.10136, 56802.633)(133.1045, 2105.74)(114.090546, 443.96002)(154.08571, 870.66174)(136.07436, 3509.6912)(137.0682, 281.18)
3-Hydroxyisovaleric acid	Fatty Acyls	522149	489347	1234322	1129479	756330	822000	1874101	1869444	1231972	1173221	2854191	2225408	2084582	636269	1149316	1153554	545343	157703	164951	1167315	1119940	1087837	963567	238995	1695424	1650043	233431	963369	929021	954606	3-Hydroxyisovaleric acid [ C5 H10 O3, tgt=37.72, overall=37.72 ]	(118.064156, 1758.7616)(123.040245, 46151.133)(124.040695, 5342.8433)(125.03741, 4862.107)
2-Hydroxy-3-methylbutyric acid	Fatty Acyls	197604	489347	1234322	1129479	756330	822000	1874101	1869444	1231972	1173221	2854191	1983423	2084582	1	1149316	1153554	545343	157703	210342	1167315	1119940	1087837	1	238995	1724773	1650043	1	963369	929021	954606	2-Hydroxy-3-methylbutyric acid [ C5 H10 O3, tgt=38.04, overall=38.04 ]	(118.06417, 1718.7689)(123.04022, 53380.402)(124.040855, 5927.566)(125.03742, 5043.9736)
2-Ethylhydracrylic acid	Fatty Acyls	197604	489347	1234322	1129479	756330	822000	1874101	1869444	1231972	1173221	2854191	1983423	2084582	1	1149316	1153554	545343	157703	210342	1167315	1119940	1087837	1	238995	1724773	1650043	1	963369	929021	954606	2-Ethylhydracrylic acid [ C5 H10 O3, tgt=38.04, overall=38.04 ]	(118.06417, 1718.7689)(123.04022, 53380.402)(124.040855, 5927.566)(125.03742, 5043.9736)
2-Hydroxyvaleric acid	Fatty Acyls	197604	489347	1234322	1129479	756330	822000	1874101	1869444	1219001	1173221	2854191	2225408	2084582	2058206	1149316	1153554	545343	157703	164951	1167315	1119940	1	963567	238995	1695424	1650043	233431	963369	929021	954606	2-Hydroxyvaleric acid [ C5 H10 O3, tgt=38.04, overall=38.04 ]	(118.06417, 1817.6693)(123.04023, 45623.758)(124.04074, 5599.828)(125.03738, 4937.3647)
3-Hydroxyvaleric acid	Fatty Acyls	197604	489347	1234322	1129479	756330	822000	1874101	1869444	1231972	1173221	2854191	2064032	2084582	2058206	1149316	1153554	545343	157703	164951	1167315	1119940	1	1	238995	1724773	1650043	1	963369	929021	954606	3-Hydroxyvaleric acid [ C5 H10 O3, tgt=38.04, overall=38.04 ]	(118.0642, 1935.1437)(123.040245, 51482.62)(124.04084, 5975.225)(125.03741, 5096.589)
3-Methylthiopropionic acid	Fatty Acyls	10048218	10576155	4342575	9884103	9878256	10378637	10340896	624197	1	10363606	5745143	11378224	11640439	11560092	12094570	11732064	11536830	11458032	11387271	7363841	11149733	11557422	5306290	1	10892752	10783868	1	11175448	1	11095156	3-Methylthiopropionic acid [ C4 H8 O2 S, tgt=40.53, overall=40.53 ]	(120.02306, 32396.521)(102.0127, 91294.78)(130.00746, 116739.98)
2-Oxo-4-methylthiobutanoic	Fatty Acyls	4436225	9700400	9624937	9336441	10348470	11064193	1	1	6874959	6749340	6448752	11206925	11417543	11377228	11818578	11612726	11448237	11308852	11320190	11656091	10983423	11098107	6179704	1	6511196	6395822	10729987	10936196	10965304	10958972	2-Oxo-4-methylthiobutanoic [ C5 H8 O3 S, tgt=39.46, overall=39.46 ]	(130.00768, 95860.86)(158.00273, 314609.53)
4-Trimethylammoniobutanoic acid	Fatty Acyls	4122656	4129807	1671718	1641465	5528220	5598207	2297677	2258028	1860709	1759063	18601284	25187700	4096906	4108394	9185629	9351390	6516560	6705550	8234184	8115496	510763	526743	4631023	6581444	3342819	3340822	625950	644484	4625860	4625490	4-Trimethylammoniobutanoic acid [ C7 H15 N O2, tgt=51.05, overall=51.05 ]	(130.1085, 3212947.5)(131.1109, 138886.53)(168.10095, 2257.6052)(128.10655, 3287.2266)(146.11702, 187984.81)(147.11806, 9239.8)(148.1221, 508.01)(150.66267, 5243.472)
trans-trans-Muconic acid	Fatty Acyls	2798550	2739991	2707319	2486974	1	1	2782699	2824495	2843917	2769892	1	3137432	3150526	3110053	3292513	3253738	1833120	3033670	3109806	3131050	3062584	2998317	1	3067743	3039331	2845974	3006849	3028040	3031911	1	trans-trans-Muconic acid [ C6 H6 O4, tgt=47.58, overall=47.58 ]	(145.03398, 134.8568)(127.0233, 457.24237)
Methylglutaric acid	Fatty Acyls	8401082	8237114	935052	893185	1	1	6377863	6130631	841477	849934	2049544	2263509	2861889	2851881	2764889	2841533	157112	3641828	3157074	2986518	4543914	4695915	2620170	1679559	4386496	4075754	4722243	4594962	2376355	2534530	Methylglutaric acid [ C6 H10 O4, tgt=66.75, overall=66.75 ]	(146.39275, 68490.38)(147.06233, 4983.4062)(148.05919, 750.4634)(128.59404, 4566.0957)(151.03458, 62159.715)(152.03629, 15820.572)(153.03287, 16058.488)
2-Methylglutaric acid	Fatty Acyls	8401082	8237114	935052	893185	1	1	6377863	6130631	841477	849934	2049544	2263509	2861889	2851881	2764889	2841533	157112	3641828	3157074	2986518	4543914	4695915	2620170	1674653	4386496	4075754	4722243	4594962	2376355	2534530	2-Methylglutaric acid [ C6 H10 O4, tgt=66.75, overall=66.75 ]	(146.39275, 68490.38)(147.06233, 4983.4062)(148.05919, 750.4634)(128.59404, 4566.0957)(151.03458, 62159.715)(152.03629, 15820.572)(153.03287, 16058.488)
Adipic acid	Fatty Acyls	8401082	8237114	935052	893185	1	1	6377863	6130631	841477	849934	2049544	2263509	2861889	2851881	2764889	2841533	157112	3641828	3157074	2986518	4543914	4695915	2620170	1674653	4386496	4075754	4722243	4594962	2376355	2534530	Adipic acid [ C6 H10 O4, tgt=66.75, overall=66.75 ]	(146.39275, 68490.38)(147.06233, 4983.4062)(148.05919, 750.4634)(128.59404, 4566.0957)(151.03458, 62159.715)(152.03629, 15820.572)(153.03287, 16058.488)
Mevalonic acid	Fatty Acyls	1	1	1	1	1	1	1	1	1	1	5367512	7528969	1	1	1	1	1	1	1	1	1	1	1	1	1	1	1	1	137106	133071	Mevalonic acid [ C6H12O4, tgt= ]	(148.07527, 115562.48)(149.07855, 10833.09)(130.0643, 1199.51)(153.0898, 631.53503)
(R)-2-Hydroxycaprylic acid	Fatty Acyls	1	1	1	1	1	1	1	1	1	1	1	1	2170624	3825644	1	1	1	1	1	1	1	1	1	1	1	1	1	1	1	1	(R)-2-Hydroxycaprylic acid [ C8 H16 O3, tgt= ]	(165.09105, 78874.984)(166.09395, 1975.3799)
Suberic acid	Fatty Acyls	1158045	1147730	1	1	361802	396994	1	1	1	1	612309	866648	271450	264439	1	1	649983	641444	1	1	1	1	400149	589081	1	1	1	1	1	1	Suberic acid [ C8 H14 O4, tgt=61.91, overall=61.91 ]	(174.0904, 22356.514)(175.0929, 365.325)(181.2729, 1086.545)
Azelaic acid	Fatty Acyls	1	1	1	1	189040	198913	198257	203187	1	1	473837	664285	130529	128472	1	1	608722	604567	1	1	1	1	1	1	1	1	1	1	1	1	Azelaic acid [ C9 H16 O4, tgt=52.01, overall=52.01 ]	(188.10614, 14286.302)(213.1006, 3495.71)(195.08707, 16990.262)(196.09, 1205.775)
Dodecanedioic acid	Fatty Acyls	1	1	408012	398449	1	1	1	1	1409756	1329638	1	466635	821046	819528	1816331	1889442	829772	887307	1295295	1253771	1	1	1	680619	1472261	1475851	1	1	190190	1	Dodecanedioic acid [ C12H22O4, tgt= ]	(230.15706, 2319.8455)(217.1538, 1183.0333)(216.90527, 4149.4814)(217.15436, 1188.53)(254.137, 2683.5)(238.5904, 1331.6927)
1,11-Undecanedicarboxylic acid	Fatty Acyls	1	1	418677	411316	1	1	1	1	1	1	1	1	1212635	1214696	1	1	1	1	1	1	1	1	1	1	1	1	1	1	1	1	1,11-Undecanedicarboxylic acid [ C13 H24 O4, tgt= ]	(231.1683, 2231.575)(231.16965, 3864.71)(251.64752, 1917.415)
Myristoleic acid	Fatty Acyls	1	1	1	1	1	1	1	1	1409756	1329638	1	1	1	1	1792877	1853184	1	1	1295295	1253771	1009125	1029097	1	1	1472261	1475851	1	1	1	1	Myristoleic acid [ C14 H26 O2, tgt= ]	(231.16983, 48202.29)(232.17221, 1399.654)
Traumatic acid	Fatty Acyls	1	1	370407	362527	1	1	498426	465482	727297	685405	1	1719249	1935059	1937962	1237237	1254486	1690134	1752156	719279	689557	1	1	1648640	2252326	961567	962311	1	1	1594754	1529175	Traumatic acid [ C12 H20 O4, tgt= ]	(232.91705, 691.22)(233.1481, 723.83)(214.30144, 757.77167)(215.13855, 509.66498)(214.33633, 8980.89)(215.1379, 2627.2202)(253.38211, 3457.88)(236.98975, 2017.4921)
Heptadecanoic acid	Fatty Acyls	1	1	1	1	4249395	4887526	3612435	3720488	1252892	1249986	1220385	1720769	1417877	1436400	4591942	4608614	1879694	1891251	1	1	1952946	1958662	617612	828220	3211101	3227799	1443868	1511154	1365879	1349442	Heptadecanoic acid [ C17 H34 O2, tgt= ]	(253.25241, 105653.93)(254.25519, 9697.025)(253.253, 131569.81)(254.25525, 14728.045)(293.24744, 49315.09)(294.25018, 3827.79)
Oleamide	Fatty Acyls	1234370	1283551	1	1	1	1	1	1	11870743	11791390	4847660	5952037	1	1	1	1	1	1	918178	1	1	1	1	1	1	1	5333527	5348972	1	1	Oleamide [ C18 H35 N O, tgt=61.56, overall=61.56 ]	(264.26746, 40842.92)(265.2695, 3649.51)(282.2795, 349594.66)(283.27176, 133120.67)(284.2827, 2315.98)(282.27625, 14474.15)
alpha-Linolenic acid	Fatty Acyls	5769458	5720077	1	1	2889633	3430977	955314	1007183	1	1	1180993	1629522	529931	549562	12408209	12237923	1	1	1	1	276925	304755	487763	645306	1	1	6032706	6395671	4913880	4846125	alpha-Linolenic acid [ C18 H30 O2, tgt=37.77, overall=37.77 ]	(279.10513, 139776.62)(280.23465, 18159.09)(281.23825, 1682.845)(279.23154, 18118.158)(304.22986, 1265.685)
Palmitic acid	Fatty Acyls	5769458	5720077	1	1	2889633	3430977	955314	1007183	1	1	1	1	1	1	12314436	12145857	1	1	1	1	1201379	1203078	1	1	1	1	1	6395671	4913880	4846125	Palmitic acid [ C16 H32 O2, tgt=64.46, overall=64.46 ]	(279.23166, 156262.17)(280.2346, 17831.746)(281.23825, 1682.845)
Linoleic acid	Fatty Acyls	2914796	2874438	1	1	1318257	13661858	10308380	10418316	4030816	4062578	1230451	1711653	4617612	4662089	2651400	2657961	710809	765949	494274	504028	2059299	2098619	5359882	7008245	9619041	9617502	2989845	3111292	877975	852439	Linoleic acid [ C18 H32 O2, tgt=61.27, overall=61.27 ]	(281.09174, 201605.69)(282.25046, 31345.305)(263.23618, 28894.057)(264.23877, 2613.2415)(281.24713, 32319.408)(282.2505, 3778.3691)(263.2367, 51336.004)(264.2396, 4271.279)
Elaidic acid	Fatty Acyls	5908222	6466677	902517	887185	9686964	11675595	8778099	8823040	7645496	7410916	2168952	3117292	768508	799526	32067824	31953088	18792796	18951450	1673729	1698612	917827	926209	1	1	4619754	4497846	17073488	17390076	2572659	2501352	Elaidic acid [ C18 H34 O2, tgt=69.42, overall=69.42 ]	(282.813, 97504.625)(284.26538, 17102.938)(264.97064, 84887.65)(266.25543, 18057.025)(267.76056, 799.31995)(283.3763, 201154.16)(284.26743, 51690.312)(285.26907, 2458.0234)(265.25235, 107820.33)(266.25555, 19372.719)(309.25687, 2592.9314)
Oleic acid	Fatty Acyls	5908222	6466677	902517	887185	9686964	11675595	8778099	8823040	7645496	7410916	2168952	3117292	768508	799526	32067824	31953088	18792796	18951450	1673729	1698612	917827	926209	1	1	4619754	4497846	17073488	17390076	2572659	2501352	Oleic acid [ C18 H34 O2, tgt=69.42, overall=69.42 ]	(282.813, 97504.625)(284.26538, 17102.938)(264.97064, 84887.65)(266.25543, 18057.025)(267.76056, 799.31995)(283.3763, 201154.16)(284.26743, 51690.312)(285.26907, 2458.0234)(265.25235, 107820.33)(266.25555, 19372.719)(309.25687, 2592.9314)
Stearic acid	Fatty Acyls	753045	768419	1	1	1145955	1420518	983914	1018435	886423	857480	214703	333208	1524307	1526888	4804326	4781843	2683569	2737574	125681	134278	606820	647699	184694	256894	463355	456199	2364345	2431327	1756791	1680771	Stearic acid [ C18 H36 O2, tgt=47.15, overall=47.15 ]	(284.26697, 38604.363)(285.26907, 2903.6233)(266.25558, 19979.738)(267.25897, 742.595)(288.00104, 3678.9087)(289.292, 318.675)(310.2725, 281.27502)
Octadecanedioic acid	Fatty Acyls	207946	224015	1	1	885439	1198221	447160	476659	104643	101431	117674	211349	238580	254844	3065655	3127119	172049	182833	1	1	884496	903988	555872	771868	181783	175018	307007	311724	767713	743618	Octadecanedioic acid [ C18 H34 O4, tgt=41.03, overall=41.03 ]	(297.1065, 6597.3325)(297.242, 21523.584)(298.24597, 8950.39)(319.2235, 11890.111)(320.228, 1198.6599)
Eicosapentaenoic acid	Fatty Acyls	1	1	1335339	1462657	1	1	1	1	4506755	4686750	1	1	1	1	1	1	1	1	1	1	1299843	1388968	1	1	2349485	2524350	1033324	1055962	1	1	Eicosapentaenoic acid [ C20H30O2, tgt= ]	(307.20102, 101534.02)(308.20367, 9882.461)
Prostaglandin F2a	Fatty Acyls	1	1	1	1	1	1	1	1	1	1	1	1	1	1	6054753	6199737	1	1	1	1	1	1	1	1	1	1	1	1	1	1	Prostaglandin F2a [ C20H34O5, tgt= ]	(336.22223, 2066.955)(337.2369, 81274.5)(338.23932, 7045.685)
Adrenic acid	Fatty Acyls	525214	542665	1675727	1642863	4471527	4600713	10112449	10115957	3372159	3399951	3368765	4386930	8922884	8937011	6027847	6172330	4737395	4785449	1	1923756	9357224	9749625	3684357	4612570	9622875	9693895	2446474	2435225	3154860	3155131	Adrenic acid [ C22 H36 O2, tgt=60.69, overall=60.69 ]	(355.26273, 204910.67)(356.2657, 39930.13)(337.25003, 17160.94)(338.25455, 3296.2905)
Prostaglandin F1a	Fatty Acyls	1	1	1	1	9421646	9913052	1	1	1	1	1	1	1	1	17945046	18333360	1	1	1	1	1	1	1	1	4590191	4588017	1	1	1	1	Prostaglandin F1a [ C20H36O5, tgt= ]	(356.26553, 21700.38)(338.2544, 2685.7148)(339.2578, 28589.172)(340.26508, 2856.145)(380.24152, 344.75)
L-Palmitoylcarnitine	Fatty Acyls	1	1	543145	1	1	1	1542160	1566982	305850	316870	482235	704210	14923292	1	1	1	1	1	1	1	2093524	2139751	1	1	1	1	3953809	3934744	1	1	L-Palmitoylcarnitine [ C23 H45 N O4, tgt= ]	(383.325, 2381.915)(385.3412, 10384.625)(399.54468, 127111.33)(400.3515, 25142.016)(401.3562, 9014.46)(400.68774, 7839.5024)(401.3569, 1917.35)(407.32358, 2025.135)
Sumiki's acid	Furans	2798550	2739991	2707319	2486974	1	1	2782699	2824495	2843917	2769892	1	3137432	3150526	3110053	3292513	3253738	1833120	3033670	3109806	3131050	3062584	2998317	1	3067743	3039331	2845974	3006849	3028040	3031911	1	Sumiki's acid [ C6 H6 O4, tgt=47.58, overall=47.58 ]	(145.03398, 134.8568)(127.0233, 457.24237)
Glycerylphosphorylethanolamine	Glycerophospholipids	127763	126305	1	1	1	1	1	1	185215	186173	1	1	1	1	1	1	103356	109880	1	1	1	1	1258908	1735052	1	1	1	1	1	1	Glycerylphosphorylethanolamine [ C5 H14 N O6 P, tgt=12.38, overall=12.38 ]	(216.0534, 5789.295)(198.05188, 2741.7832)(198.05249, 85910.86)(199.05515, 1673.3301)(200.05075, 1604.285)
PC(18:1(9Z)/18:1(9Z))	Glycerophospholipids	305130	304355	376341	323402	4243794	4567138	6255466	6279456	7607211	7663926	17742478	23398096	24546676	26097748	11857801	11885339	15489887	15982509	5306831	5322496	33291896	30747286	15332402	19205788	8073196	8083155	13727224	13748805	3938979	4008967	PC(18:1(9Z)/18:1(9Z)) [ C44 H84 N O8 P, tgt=55.01, overall=55.01 ]	(785.5917, 327288.2)(786.5948, 164409.4)(787.5978, 38835.047)(788.6, 4218.135)(767.5801, 6905.622)(768.5834, 2995.2854)(808.5761, 37836.633)(809.57434, 6793.1494)
3-Hydroxyoctanoic acid	Hydroxy acids and derivatives	1	1	1	1	1	1	1	1	1	1	1	1	2170624	3825644	1	1	1	1	1	1	1	1	1	1	1	1	1	1	1	1	3-Hydroxyoctanoic acid [ C8 H16 O3, tgt= ]	(165.09105, 78874.984)(166.09395, 1975.3799)
7-Hydroxyoctanoic acid	Hydroxy acids and derivatives	1	1	1	1	1	1	1	1	1	1	1	1	2170624	3825644	1	1	1	1	1	1	1	1	1	1	1	1	1	1	1	1	7-Hydroxyoctanoic acid [ C8 H16 O3, tgt= ]	(165.09105, 78874.984)(166.09395, 1975.3799)
Hydroxyoctanoic acid	Hydroxy acids and derivatives	1	1	1	1	1	1	1	1	1	1	1	1	2170624	3825644	1	1	1	1	1	1	1	1	1	1	1	1	1	1	1	1	Hydroxyoctanoic acid [ C8 H16 O3, tgt= ]	(165.09105, 78874.984)(166.09395, 1975.3799)
Hypoxanthine	Imidazopyrimidines	1051646	1055750	133754	128969	398540	428421	1348624	1278185	695052	637488	517068	842907	1565430	1582687	436547	453501	3358940	3438191	1	1	1664042	1691310	800752	1292377	1055123	1087195	776671	778854	561070	541417	Hypoxanthine [ C5 H4 N4 O, tgt=42.36, overall=42.36 ]	(137.04515, 29810.482)(138.05145, 2574.125)(122.754265, 9193.555)(123.8042, 13487.565)(124.0391, 31486.172)(161.02861, 36982.65)(162.02945, 7781.555)
Xanthine	Imidazopyrimidines	278462	280339	313612	328796	206454	234644	300009	416298	172632	137461	628751	764827	238217	693600	932879	726499	1	1	338350	364100	122425	110735	143380	209060	311034	263037	160944	88184	93451	104868	Xanthine [ C5 H4 N4 O2, tgt=48.03, overall=48.03 ]	(152.03616, 24351.89)(153.03271, 20462.93)(138.02689, 9560.74)(153.0387, 8697.13)(154.049, 1478.7)(175.01791, 3218.5146)
8-Hydroxyguanine	Imidazopyrimidines	98612	105741	1	1	1	1	113141	119917	1	1	94870	158672	152806	156684	164098	161939	108873	109690	92093	82583	1	1	1	90231	121689	113015	1	1	1	1	8-Hydroxyguanine [ C5 H5 N5 O2, tgt=60.78, overall=60.78 ]	(168.05013, 8308.795)(151.03522, 271077.8)(152.03639, 30015.615)(168.0509, 6236.89)
1,3,7-Trimethyluric acid	Imidazopyrimidines	979996	991223	1	1	1	1	1	1	1	1	1	1	1	1	345177	369935	1	1	1	1	657950	680669	1	1	1	1	726315	649042	1	1	1,3,7-Trimethyluric acid [ C8 H10 N4 O3, tgt=47.38, overall=47.38 ]	(213.33423, 1410.7175)(192.0648, 24748.498)
Indoleacrylic acid	Indoles and derivatives	2997418	2956690	428688	400076	514693	577971	1439900	1310422	1531387	1543237	2226848	2998368	5422737	5458150	1760049	1932749	2938600	2988396	1017559	1006188	872320	922142	3029530	3969030	1213535	1273106	1146165	1132622	1098880	1062487	Indoleacrylic acid [ C11 H9 N O2, tgt=67.64, overall=67.64 ]	(170.0588, 937.7225)(214.06424, 3572.1436)(188.06989, 60806.816)(189.07262, 3362.656)
Indolelactic acid	Indoles and derivatives	2997429	2956598	428688	400076	514615	577704	1439900	1310422	1531387	1543237	2226848	2998368	5399994	5437031	1760049	1932749	2904537	2960006	1017559	1006188	1	1	3029530	3969030	1213535	1273106	1146165	1132622	1098880	1062487	Indolelactic acid [ C11 H11 N O3, tgt=67.64, overall=67.64 ]	(188.06989, 63381.293)(189.07262, 3351.06)(214.06422, 3250.822)
5-Hydroxyindoleacetic acid	Indoles and derivatives	1153725	1172562	1	1	1	1	11958777	11564567	1	1	1	1	1	1	491392	527905	1	1	1	1	799605	831920	1	1	1	1	830644	743974	1	1	5-Hydroxyindoleacetic acid [ C10 H9 N O3, tgt=42.04, overall=42.04 ]	(214.04703, 4426.9316)(174.0538, 2306.4248)(192.0648, 27854.559)
Pyruvic acid	Keto acids and derivatives	1	1	1	1	1	1	1	1	1	1	1	1	1560429	1	1	1	1	1	1	1	1	1	1	1	1	1	1	1	1	1	Pyruvic acid [ C3 H4 O3, tgt=34.55, overall=34.55 ]	(112.0065, 89022.98)(115.0109, 5849.04)
Oxoglutaric acid	Keto acids and derivatives	257257	251431	224435	208806	148406	93463	284964	291421	158875	159948	159506	324944	295845	306106	330912	386676	209949	204475	176553	151047	128397	140821	112805	183020	261634	354783	121293	199520	110863	115782	Oxoglutaric acid [ C5 H6 O5, tgt=40.33, overall=40.33 ]	(148.35997, 77543.49)(151.03519, 248238.1)(129.02032, 20066.727)(130.0163, 15295.64)
L-Pipecolic acid	L-Pipecolic acid	404075	1	1682677	1641674	1	259320	3966988	3841162	2516582	2354746	521886	1058064	1	1	422753	448809	1563687	1316668	361443	343840	2566578	2621088	1	1128445	5824370	5925870	170996	172595	1846347	1847337	L-Pipecolic acid [ C6 H11 N O2, tgt=67.49, overall=67.49 ]	(130.08557, 17026.27)(113.08145, 4084.085)(152.44482, 455.11746)(134.797, 62657.027)(135.24463, 3423.8188)
Naproxen	Naphthalenes	1	1	1	1	1	1	1	1	1	1	1	1	1	1	1	1	1	1	1	1	1291178	1329612	1	1	1	1	1	1	1	1	Naproxen [ C14 H14 O3, tgt= ]	(214.08525, 5624.4697)(217.09616, 1442.015)
Choline	Organonitrogen compounds	1	1	1	1	1	1	1	1	1	1	1	1	1	1	1	1	1	1	1	1	1	1	1	1	1	1	1	1	1606091	1	Choline [ C5 H14 N O, tgt=76.31, overall=76.31 ]	(104.1067, 78783.47)(105.1093, 297.92)
1-Phenylethylamine	Organonitrogen compounds	3122117	3113829	716590	689363	1248850	1314085	581875	575178	1356187	1341017	1540238	2501955	1140053	938250	1	1	1668570	1625470	2019755	1994579	1	357418	1006631	1807142	771592	777233	1	1	520804	488844	1-Phenylethylamine [ C8 H11 N, tgt=72.61, overall=72.61 ]	(144.0796, 4112.2573)(122.095604, 42402.445)(123.09867, 1966.1421)
L-Carnitine	Organonitrogen compounds	58576512	60544720	2008423	1944184	1608512	1648242	2895631	2814231	3363085	3252531	1746134	2632681	5837546	5905848	2111713	2255110	26138690	26379042	467713	433797	2251319	2276185	6269029	9075780	280733	256018	7297009	7235054	2395130	2433328	L-Carnitine [ C7 H15 N O3, tgt=83.58, overall=83.58 ]	(162.11157, 1625.3153)(144.1013, 1455.535)(166.122, 2255.0151)(144.43523, 165925.3)(145.10455, 25304.225)(186.77122, 1241.5435)(166.08562, 66723.42)(167.08855, 2655.1997)(168.101, 271.32)
Sphingosine	Organonitrogen compounds	5094634	5180774	1	1	950462	1223707	189671	429239	18527640	18613128	6893294	8841475	543371	540792	1367749	1377854	6269190	6314108	1441913	1398359	575010	588814	4304329	5570577	544397	548029	8319297	8331128	454492	427141	Sphingosine [ C18 H37 N O2, tgt=75.76, overall=75.76 ]	(323.13004, 5380.7495)(282.27905, 137055.52)(283.27637, 36710.36)(284.2691, 8800.18)(300.28934, 98528.19)(301.29227, 13430.815)(302.30115, 862.9267)
Sphinganine	Organonitrogen compounds	10893350	11024044	1	1	1125086	1454359	1	303071	9134698	9243671	10352034	13169102	575172	590760	245092	255952	7038455	1	838460	874621	434399	445574	136806	184931	1340160	1358841	4408368	4408990	871105	846730	Sphinganine [ C18 H39 N O2, tgt=93.28, overall=93.28 ]	(324.28885, 14428.993)(325.2919, 2202.6724)(284.29382, 55714.46)(285.2967, 4784.8423)(302.25125, 76237.48)(303.67062, 17523.031)(304.31125, 1842.8201)(302.305, 193784.75)(303.3079, 36507.227)(304.3101, 1760.61)(307.78333, 1553.325)
Glyceric acid	Organooxygen compounds	1641800	1631680	1161591	1107005	751171	736781	1754301	1780362	1184451	1122766	1070275	2146332	1949002	1966054	2013219	2044364	1459276	1449500	1261623	1222251	1112565	1167548	697138	1305826	1714231	1670931	987636	940008	940132	946797	Glyceric acid [ C3 H6 O4, tgt=14.27, overall=14.27 ]	(130.0163, 13551.984)(112.00613, 61977.445)(115.0109, 5849.04)
Ribitol	Organooxygen compounds	1	1	1710930	1663129	1	1	4707753	4536845	1	1	1	1	1	1	3056647	3151481	1	1	1	1	2641346	2704558	1	1	6048104	6142778	1	1	1889289	1887620	Ribitol [ C5 H12 O5, tgt=69.43, overall=69.43 ]	(134.05945, 110360.43)(135.06233, 3615.3772)(175.05695, 13723.205)
L-Arabitol	Organooxygen compounds	1	1	1710930	1663129	1	1	4707753	4536845	1	1	1	1	1	1	3056647	3151481	1	1	1	1	2641346	2704558	1	1	6048104	6142778	1	1	1889289	1887620	L-Arabitol [ C5 H12 O5, tgt=69.43, overall=69.43 ]	(134.05945, 110360.43)(135.06233, 3615.3772)(175.05695, 13723.205)
D-Arabitol	Organooxygen compounds	1	1	1710930	1663129	1	1	1	4536845	1	1	1	1	1	1	3056647	3151481	1	1	1	1	2641346	2704558	1	1	6048104	6142778	1	1	1889289	1887620	D-Arabitol [ C5 H12 O5, tgt=69.43, overall=69.43 ]	(134.05946, 110895.34)(135.06235, 3620.3108)(175.0569, 12996.82)
4-Hydroxycyclohexylcarboxylic acid	Organooxygen compounds	1	1	1	1	1	1	1	1	478894	477462	1	1	155430	149969	1	1	1	1	114282	118851	1	1	1	511106	1	1	1	1	1	1	4-Hydroxycyclohexylcarboxylic acid [ C7 H12 O3, tgt= ]	(144.0797, 6953.6743)(130.08522, 8480.647)(149.0589, 9117.347)
trans-4-Hydroxycyclohexylacetic acid	Organooxygen compounds	1	1	1	1	1	1	1	1	1	1	1	1	1	1	1	1	1239682	1247466	1	1	527713	545293	1	1	1	1	347292	342513	1	1	trans-4-Hydroxycyclohexylacetic acid [ C8 H14 O3, tgt= ]	(158.0957, 22461.35)(159.0982, 678.02)(144.10095, 14968.418)(166.08537, 2527.9624)
cis-4-Hydroxycyclohexylacetic acid	Organooxygen compounds	1	1	1	1	1	1	1	1	1	1	1	1	1	1	1	1	1239682	1247466	1	1	527713	545293	1	1	1	1	347292	342513	1	1	cis-4-Hydroxycyclohexylacetic acid [ C8 H14 O3, tgt= ]	(158.0957, 22461.35)(159.0982, 678.02)(144.10095, 14968.418)(166.08537, 2527.9624)
Threonic acid	Organooxygen compounds	1051646	1055750	133754	128969	398540	428421	1348624	1278185	695052	637488	517068	842907	1565430	1582687	436547	453501	3358940	3438191	1	1	1664042	366520	800752	1292377	1055123	1087195	776671	778854	561070	541417	Threonic acid [ C4 H8 O5, tgt=46.68, overall=46.68 ]	(161.02861, 36982.65)(162.02945, 7781.555)(123.04057, 14925.162)(137.04514, 28540.014)(138.05145, 2574.125)
Erythronic acid	Organooxygen compounds	1051646	1055750	133754	128969	398540	428421	1348624	1278185	695052	637488	517068	842907	1565430	1582687	436547	453501	3358940	3438191	1	1	1664042	1691310	800752	1292377	1055123	1087195	776671	778854	561070	541417	Erythronic acid [ C4 H8 O5, tgt=46.68, overall=46.68 ]	(161.02861, 36982.65)(162.02945, 7781.555)(123.04067, 16288.55)(137.04515, 29810.482)(138.05145, 2574.125)
L-Fucose	Organooxygen compounds	7921879	1100158	1	1	150312	166707	155809	1	205685	194899	997775	1365521	1	1	2415840	2522157	308439	308013	1323659	1301360	4090755	4202740	1103169	1560586	400388	368027	4655221	4529547	1	1	L-Fucose [ C6 H12 O5, tgt=66.75, overall=66.75 ]	(164.0695, 5227.252)(146.05942, 61165.824)(147.0625, 5008.407)(148.0593, 480.20667)(192.06494, 18675.482)
Rhamnose	Organooxygen compounds	7921879	1100158	1	1	150312	166707	155809	1	205685	194899	997775	1365521	1	1	2415840	2522157	308439	308013	1323659	1301360	4090755	4202740	1103169	1560586	350593	368027	4655221	4529547	1	1	Rhamnose [ C6 H12 O5, tgt=66.75, overall=66.75 ]	(164.0695, 5451.253)(146.05942, 61297.207)(147.0625, 5008.407)(148.0593, 480.20667)(192.06494, 18675.482)
Mannitol	Organooxygen compounds	1	1	1	1	1	1	1	1	102976	101208	1	1	1	135253	142143	154691	1	1	1	1	768260	805348	1	1	299285	262478	263965	251466	1	149378	Mannitol [ C6H14O6, tgt= ]	(182.08058, 4133.0957)(164.57045, 12178.269)
Sorbitol	Organooxygen compounds	1	1	1	1	1	1	1	1	102976	101208	1	1	1	135253	142143	154691	1	1	1	1	768260	805348	1	1	249490	262478	263965	251466	1	149378	Sorbitol [ C6H14O6, tgt= ]	(182.08058, 4277.184)(164.57045, 12553.081)
Galactitol	Organooxygen compounds	1	1	1	1	1	1	1	1	102976	101208	1	1	1	135253	142143	154691	1	1	1	1	768260	805348	1	1	249490	262478	263965	251466	1	149378	Galactitol [ C6H14O6, tgt= ]	(182.08058, 4277.184)(164.57045, 12553.081)
Pantothenic acid	Organooxygen compounds	528778	525511	1	1	1	1	453311	443303	224830	202144	242500	329368	1	1	1	1	157750	169192	355675	346976	1	1	191473	261321	1	1	1	1	2544819	2476305	Pantothenic acid [ C9 H17 N O5, tgt=11.95, overall=11.95 ]	(220.11833, 25050.184)(223.69765, 2329.3494)(224.12726, 5824.945)(220.1177, 10207.93)(224.0902, 1196.47)
Glucose 6-phosphate	Organooxygen compounds	645150	641407	401205	377053	104050	105027	565695	572122	422739	391555	499853	1000407	893718	899417	794731	808136	503392	487486	460249	446745	373788	383731	282813	547001	698806	681530	191805	185817	211490	213586	Glucose 6-phosphate [ C6 H13 O9 P, tgt=14.25, overall=14.25 ]	(265.34946, 23632.537)(266.34894, 6410.4077)(267.01312, 1492.33)
myo-Inositol 1-phosphate	Organooxygen compounds	645150	641407	401205	377053	104050	105027	565695	572122	422739	391555	499853	1000407	893718	899417	794731	808136	503392	487486	460249	446745	373788	383731	282813	547001	698806	681530	191805	185817	211490	213586	myo-Inositol 1-phosphate [ C6 H13 O9 P, tgt=14.25, overall=14.25 ]	(265.34946, 23632.537)(266.34894, 6410.4077)(267.01312, 1492.33)
Mannose 6-phosphate	Organooxygen compounds	645150	641407	401205	377053	104050	105027	565695	572122	422739	391555	499853	1000407	893718	899417	794731	808136	503392	487486	460249	446745	373788	383731	282813	547001	698806	681530	191805	185817	211490	213586	Mannose 6-phosphate [ C6 H13 O9 P, tgt=14.25, overall=14.25 ]	(265.34946, 23632.537)(266.34894, 6410.4077)(267.01312, 1492.33)
3-Dehydrosphinganine	Organooxygen compounds	5094634	5180774	1	1	950462	1223707	189671	429239	18527640	18613128	6893294	8841475	543371	540792	1367749	1377854	6269190	6314108	1441913	1398359	575010	588814	4304329	5570577	544397	548029	8319297	8331128	454492	427141	3-Dehydrosphinganine [ C18 H37 N O2, tgt=75.76, overall=75.76 ]	(323.13004, 5380.7495)(282.27905, 137055.52)(283.27637, 36710.36)(284.2691, 8800.18)(300.28934, 98528.19)(301.29227, 13430.815)(302.30115, 862.9267)
Carnosine	Peptidomimetics	279951	280146	1556295	1458052	1	1	643345	581610	421706	353259	1	1	1	1	1	1	1	1	565709	545352	552204	1	1	108719	926885	974623	1	1	432668	367773	Carnosine [ C9 H14 N4 O3, tgt=47.62, overall=47.62 ]	(227.42168, 10915.369)(230.31137, 6841.37)(208.09592, 17860.455)(230.11627, 11993.194)(231.11855, 426.19)(210.11124, 8078.2783)(236.10156, 1621.706)
Benzoic acid	Phenolic acids	1933140	1823983	1234322	1129479	756330	822000	1874101	1869444	1231972	1173221	2778155	2064032	1820637	1835297	1993807	2006098	1368723	1364960	1167837	1167315	1119940	1087837	1144036	1408430	1724773	1650043	933209	963369	929021	954606	Benzoic acid [ C7 H6 O2, tgt=80.37, overall=80.37 ]	(123.04007, 83904.62)(124.041, 6767.267)(128.01894, 154775.14)(129.02031, 17085.447)
Acetaminophen	Phenolic acids	948101	953765	1	1	1	1	7550552	7344803	1	1	1	1	1	1	2962236	3053207	1	1	1	1	2632842	2691749	1	1	5828992	5925870	224027	179993	1846347	1847337	Acetaminophen [ C8 H9 N O2, tgt=43.23, overall=43.23 ]	(134.05945, 91109.62)(135.06242, 4153.413)(174.05373, 30908.41)(175.05685, 4673.1104)
2-Aminobenzoic acid	Phenolic acids	1422334	1441611	133754	128969	398540	428421	1348624	1283399	695052	637488	517068	842907	2047322	2067770	436547	453501	3420168	3496721	1	1	7690850	7764354	875323	1444086	1055123	1087195	776671	778854	561070	541417	2-Aminobenzoic acid [ C7 H7 N O2, tgt=37.43, overall=37.43 ]	(137.04515, 31546.615)(138.05145, 2701.955)(121.03868, 711.66254)(140.37044, 37125.758)(140.5623, 5581.7725)(165.05385, 1356.0842)
p-Aminobenzoic acid	Phenolic acids	1422334	1441611	133754	128969	398540	428421	1348624	1283399	695052	637488	517068	842907	2047322	2067770	436547	453501	3420168	3496721	1	1	7690850	7764354	875323	1544145	1055123	1087195	776671	778854	561070	541417	p-Aminobenzoic acid [ C7 H7 N O2, tgt=37.43, overall=37.43 ]	(137.04515, 31546.615)(138.05145, 2701.955)(121.03868, 711.66254)(140.37044, 37125.758)(140.5623, 5581.7725)(165.05385, 1356.0842)
3-Hydroxybenzoic acid	Phenolic acids	3063001	1402218	1	1	2754317	2951138	3080075	3006119	2984933	2993678	1	1	3193681	3179922	3390324	3288792	3139006	3110566	3087458	3226564	3064790	3191268	1	896777	3024155	2053493	2981018	3063252	3120414	3017791	3-Hydroxybenzoic acid [ C7 H6 O3, tgt=37.02, overall=37.02 ]	(138.02719, 1616.2399)(120.023056, 31552.473)(125.0376, 1035.5084)(147.02245, 5319.3574)
4-Hydroxybenzoic acid	Phenolic acids	3063001	3144033	1	1	2754317	2951138	3080075	3006119	2984933	2993678	1	2972735	3193681	3179922	3390324	3288792	3139006	3110566	3087458	3226564	3064790	3191268	1	2866354	3024155	2053493	2981018	3063252	3120414	3017791	4-Hydroxybenzoic acid [ C7 H6 O3, tgt=37.02, overall=37.02 ]	(138.02719, 1665.5927)(120.02307, 31631.924)(125.03759, 1020.20306)(147.02245, 5366.685)
3-Hydroxymandelic acid	Phenolic acids	4372491	4257622	3080825	2884444	1882625	1918054	4549322	4686765	3263899	2976032	2692946	3446995	4862206	4904440	4856215	5053820	3722038	3641828	3157074	2986518	3072282	3006365	2625552	3475691	4508185	4188769	2509641	2400145	2429820	2565266	3-Hydroxymandelic acid [ C8 H8 O4, tgt=79.10, overall=79.10 ]	(151.03502, 187046.89)(152.03618, 19538.54)(153.0355, 2272.81)
p-Hydroxymandelic acid	Phenolic acids	4372491	4257622	3080825	2884444	1882625	1918054	4549322	4686765	3263899	2976032	2692946	3446995	4862206	4904440	4856215	5053820	3722038	3641828	3157074	2986518	3072282	3006365	2625552	3475691	4508185	4188769	2509641	2400145	2429820	2565266	p-Hydroxymandelic acid [ C8 H8 O4, tgt=79.10, overall=79.10 ]	(151.03502, 187046.89)(152.03618, 19538.54)(153.0355, 2272.81)
3,4-Dihydroxybenzeneacetic acid	Phenolic acids	4372491	4257622	3080825	2884444	1882625	1918054	4549322	4686765	3263899	2976032	2692946	3446995	4862206	4904440	4856215	5053820	3722038	3641828	3157074	2986518	3072282	3006365	2625552	3475691	4508185	4188769	2509641	2400145	2429820	2565266	3,4-Dihydroxybenzeneacetic acid [ C8 H8 O4, tgt=79.10, overall=79.10 ]	(151.03502, 187046.89)(152.03618, 19538.54)(153.0355, 2272.81)
Vanillic acid	Phenolic acids	4372491	4257622	3080825	2884444	1882625	1918054	4549322	4686765	3263899	2976032	3832889	3446995	4862206	4904440	4856215	5053820	3722038	3641828	3157074	2986518	3072282	3006365	2625552	3475691	4508185	4188769	2509641	2400145	2429820	2565266	Vanillic acid [ C8 H8 O4, tgt=79.10, overall=79.10 ]	(151.03502, 187170.36)(152.03618, 19546.592)(153.0355, 2272.81)
Cinnamic acid	Phenolic acids	1	1	1	1	1	1	1	444980	1	1	1	1	1	1	1	1	1	1	1	1	1	1	1	1	1	1	1	1	1	1	Cinnamic acid [ C9 H8 O2, tgt=47.15, overall=47.15 ]	(152.0682, 461.63)(136.0612, 6453.17)(174.0538, 5077.51)(175.0566, 106.92)
Normetanephrine	Phenols	4252410	4237364	1313338	829164	801698	916037	2043236	1920781	2172886	2181992	3032069	4180235	7185171	7229426	2262195	2314116	3904800	3998902	1484945	1439683	1323444	1440976	3973743	5330570	1876367	1909100	1510730	1471375	1926673	2016812	Normetanephrine [ C9 H13 N O3, tgt=67.42, overall=67.42 ]	(166.08502, 44556.81)(167.08772, 1988.38)(188.10486, 151.25)(185.77, 941.6767)(188.06996, 47874.11)(189.07278, 2368.1445)
Vitamin A	Prenol lipids	1	1	1	1	1	1	1	1	1	1	1	1	1	1	1	1	1	1	1	1	1	1	193251	276006	1	1	1	1	1	1	Vitamin A [ C20 H30 O, tgt= ]	(287.24335, 13960.275)(294.21667, 2299.615)
Phytol	Prenol lipids	1529007	1581740	1	1	1	1	1	1	974665	1001059	1	1	1	1	1	1	1	222790	1	1	1	1	1	1	1	1	1	1	1	1	Phytol [ C20 H40 O, tgt=16.21, overall=16.21 ]	(301.2923, 57092.168)(302.29654, 1510.614)
gamma-Tocopherol	Prenol lipids	1	1	543145	516848	1	1	1	1	19345228	19424396	3277055	1	1	1	1	1	1	1	1	1	4053816	4121352	1	1	1427200	1442443	1	1	6379924	6405146	gamma-Tocopherol [ C28 H48 O2, tgt= ]	(400.356, 100740.18)(401.35898, 20153.006)(402.3625, 1839.2375)
alpha-Tocopherol	Prenol lipids	1	1	1	1	1	1	1	1	1	1	249083	469289	284938	252890	216517	233526	1	1	1	1	1	1	1	1	1	1	1	1	1	1	alpha-Tocopherol [ C29H50O2, tgt= ]	(430.376, 5997.5786)(435.35947, 4357.29)
Oleanolic acid	Prenol lipids	732822	757788	1501842	1486996	344380	452747	1	1	310038	313555	1	285414	1	1	1	1	5568063	5608222	1	201017	745612	774765	1	1	302334	311383	1	1	370453	361807	Oleanolic acid [ C30 H48 O3, tgt=46.80, overall=46.80 ]	(457.3641, 41206.74)(458.36688, 6897.95)(457.36652, 112405.67)(458.36957, 26033.41)(459.3735, 3427.565)(480.3518, 19713.521)(481.35428, 1900.9911)(463.23648, 5093.8)(465.3578, 215.825)
Ursolic acid	Prenol lipids	732822	757788	1501842	1486996	344380	452747	1	1	310038	313555	1	285414	1	1	1	1	5568063	5608222	1	201017	745612	774765	1	1	302334	311383	1	1	370453	361807	Ursolic acid [ C30 H48 O3, tgt=46.80, overall=46.80 ]	(457.3641, 41206.74)(458.36688, 6897.95)(457.36652, 112405.67)(458.36957, 26033.41)(459.3735, 3427.565)(480.3518, 19713.521)(481.35428, 1900.9911)(463.23648, 5093.8)(465.3578, 215.825)
Picolinic acid	Pyridines and derivatives	1149288	155727	101965	84432	268248	295319	829289	706275	540694	501485	129087	211780	722877	721718	839632	884876	1147882	1199237	1291658	1266639	247237	269911	852031	1247097	726662	938085	404532	419825	252398	241435	Picolinic acid [ C6 H5 N O2, tgt=45.27, overall=45.27 ]	(124.039215, 16054.716)(125.03728, 6166.8677)(150.76704, 30170.445)(151.03455, 219558.58)(130.01614, 12028.521)
Nicotinic acid	Pyridines and derivatives	996690	155727	101965	84432	268248	295319	829289	817904	540694	501485	129087	211780	893371	887280	839632	788363	1041025	1088276	1291658	1266639	247237	244477	852031	1247097	939576	810536	404532	419825	252398	241435	Nicotinic acid [ C6 H5 N O2, tgt=45.13, overall=45.13 ]	(124.039215, 16323.262)(125.03728, 6166.8677)(150.76704, 30031.125)(151.03455, 219558.58)(130.01614, 12028.521)
Niacinamide	Pyridines and derivatives	260738	1	1	1	1	1	275310	277853	170202	162381	1	312641	295571	291638	309111	297086	201063	206168	180533	175139	145971	169069	1	201142	258326	262341	144927	128996	140336	121249	Niacinamide [ C6 H6 N2 O, tgt=9.59, overall=9.59 ]	(145.03395, 3033.815)(127.02333, 12256.792)
Pyridoxine	Pyridines and derivatives	1027059	1045911	1	1	427932	468833	11958777	11564567	1	1	765301	1092909	1	1	1	1	1	1	172038	156699	728707	756093	114269	180807	1	1	779346	701229	1	1	Pyridoxine [ C8 H11 N O3, tgt=66.95, overall=66.95 ]	(174.0897, 12075.171)(174.09047, 30689.604)(175.0929, 425.63498)(192.06477, 22210.018)(174.05382, 63675.062)
Tetrahydrodeoxycorticosterone	Steroids and steroid derivatives	1	1	1	1	3005922	3846914	952424	975380	1	1	1	1	1	1	2506710	2568073	883731	922979	1	1	1	1	1	1	1	1	605609	635871	2707010	2713256	Tetrahydrodeoxycorticosterone [ C21H34O3, tgt= ]	(335.25534, 87493.836)(336.25815, 8897.667)
3b-Hydroxy-5-cholenoic acid	Steroids and steroid derivatives	2735008	2752285	3820855	3746953	8983926	9433922	11636866	11517605	13328520	13319834	29355648	36437172	36970728	35996104	17076064	17362336	22478628	22763910	10393953	10246193	57142932	57520336	23566694	28882476	14499056	14580529	19932776	19827082	8960114	9031913	3b-Hydroxy-5-cholenoic acid [ C24 H38 O3, tgt=44.50, overall=44.50 ]	(374.27567, 1822.6748)(356.40997, 26236.775)(358.27997, 28164.822)(359.2806, 269.07)(375.28787, 4386.765)(357.279, 748884.56)(358.2821, 176478.27)(359.2844, 12670.022)
Lithocholic acid	Steroids and steroid derivatives	609699	634001	1	1	1886571	2200940	22503332	23286716	5185423	5226721	7310051	9499384	6070833	6118767	1	1	1933491	1980934	1	1	15710432	15907793	4337881	5500034	6696070	6687486	1329714	279361	4024283	3933732	Lithocholic acid [ C24 H40 O3, tgt=38.50, overall=38.50 ]	(376.29092, 2877.26)(358.57632, 23703.234)(360.29666, 10166.264)(379.6426, 5048.665)(381.31818, 1803.01)(359.29425, 205453.81)(360.29733, 40086.2)(361.29993, 3900.265)
Isolithocholic acid	Steroids and steroid derivatives	609699	634001	1	1	1886571	2200940	22503332	23286716	5185423	5226721	7310051	9499384	6070833	6118767	1	1	1933491	1980934	1	1	15710432	15907793	4337881	5500034	6696070	6687486	1329714	279361	4024283	3933732	Isolithocholic acid [ C24 H40 O3, tgt=38.50, overall=38.50 ]	(376.29092, 2877.26)(358.57632, 23703.234)(360.29666, 10166.264)(379.6426, 5048.665)(381.31818, 1803.01)(359.29425, 205453.81)(360.29733, 40086.2)(361.29993, 3900.265)
24-Hydroxycholesterol	Steroids and steroid derivatives	333511	324451	2751465	2529920	1	1	1	1	1603456	1662706	2600006	3423213	1	1	385117	384172	1989815	1	1	1	640164	637866	3536043	4525485	1113719	1170407	1	1	908597	923807	24-Hydroxycholesterol [ C27 H46 O2, tgt=46.31, overall=46.31 ]	(385.346, 53229.47)(386.34897, 8327.909)
7alpha-Hydroxycholesterol	Steroids and steroid derivatives	333511	324451	2751465	2529920	1	1	1	1	1603456	1662706	2600006	3423213	1	1	385117	384172	1989815	1	1	1	640164	637866	3536043	4525485	1113719	1170407	1	1	908597	923807	7alpha-Hydroxycholesterol [ C27 H46 O2, tgt=46.31, overall=46.31 ]	(385.346, 53229.47)(386.34897, 8327.909)
Cholestenone	Steroids and steroid derivatives	333511	324451	2751465	2529920	1	1	1	1	1603456	1662706	2600006	3423213	1	1	385117	384172	1989815	2005510	1	1	1	1	3536043	4525485	1113719	1170407	1	1	908597	923807	Cholestenone [ C27 H44 O, tgt=46.31, overall=46.31 ]	(385.34604, 57044.598)(386.34897, 9035.905)(369.3511, 1605.6075)
3,7-Dihydroxy-12-oxocholanoic acid	Steroids and steroid derivatives	1	1	221624	199760	239515	256050	1271832	1262458	248637	251957	1	1	297835	300188	391942	414479	194316	204295	511055	492388	1	1	1	1	1210857	1192937	1	1	172054	166425	3,7-Dihydroxy-12-oxocholanoic acid [ C24H38O5, tgt= ]	(389.26715, 19466.691)(390.27023, 3814.4766)(411.45078, 14079.596)(413.26016, 5402.41)
7-Ketodeoxycholic acid	Steroids and steroid derivatives	1	1	221624	199760	239515	256050	1271832	1262458	248637	251957	1	1	297835	300188	391942	414479	194316	204295	511055	492388	145466	160847	1	1	1210857	1192937	1	1	172054	166425	7-Ketodeoxycholic acid [ C24H38O5, tgt= ]	(389.26718, 18307.375)(390.27023, 3814.4766)(411.4326, 12889.281)(413.26016, 5402.41)
3-Oxocholic acid	Steroids and steroid derivatives	1	1	221624	199760	239515	256050	1271832	1262458	248637	251957	1	1	297835	300188	391942	414479	194316	204295	511055	492388	145466	160847	1	1	1210857	1192937	1	1	172054	166425	3-Oxocholic acid [ C24H38O5, tgt= ]	(389.26718, 18307.375)(390.27023, 3814.4766)(411.4326, 12889.281)(413.26016, 5402.41)
Cholic acid	Steroids and steroid derivatives	1791924	1772298	2533168	2422627	10018206	10429710	17755382	17537050	6861520	6888899	6488145	8404049	14849349	14691973	8281749	8496207	8272021	8389260	4136614	4096191	12988047	12787942	7444911	9436623	13475208	13298487	5544643	5515056	7269751	7305586	Cholic acid [ C24 H40 O5, tgt=62.64, overall=62.64 ]	(390.27023, 2807.452)(414.29764, 4084.67)(391.28397, 259978.69)(392.28677, 51298.94)(393.2891, 3357.6848)(413.2654, 89416.59)(414.26865, 13560.644)
Hyocholic acid	Steroids and steroid derivatives	1791924	1772298	2533168	2422627	10018206	10429710	17755382	17537050	6861520	6888899	6488145	8404049	14849349	14691973	8281749	8496207	8272021	8389260	4136614	4096191	12988047	12787942	7444911	9436623	13475208	13298487	5544643	5515056	7269751	7305586	Hyocholic acid [ C24 H40 O5, tgt=62.64, overall=62.64 ]	(390.27023, 2807.452)(414.29764, 4084.67)(391.28397, 259978.69)(392.28677, 51298.94)(393.2891, 3357.6848)(413.2654, 89416.59)(414.26865, 13560.644)
3a,6b,7b-Trihydroxy-5b-cholanoic acid	Steroids and steroid derivatives	1791924	1772298	2533168	2422627	10018206	10429710	17755382	17537050	6861520	6885902	6488145	8404049	14849349	14691973	8281749	8496207	8272021	8389260	4136614	4096191	13005414	12773939	7441218	9436623	13490628	13298487	5544643	5515056	7269751	7305586	3a,6b,7b-Trihydroxy-5b-cholanoic acid [ C24 H40 O5, tgt=62.64, overall=62.64 ]	(390.27023, 2807.452)(414.29764, 4084.67)(391.28397, 259978.69)(392.28677, 51298.94)(393.2891, 3357.6848)(413.2654, 89416.59)(414.26865, 13560.644)
Nutriacholic acid	Steroids and steroid derivatives	1964416	1944896	3128811	2992931	11671580	12124300	21973244	21780378	8049370	8094514	7755464	10018830	18323936	18172784	9655138	9878331	9937363	10093319	4768838	4721383	16484387	16342198	8809265	11127522	17391442	17202380	6407009	6370014	8391012	8418614	Nutriacholic acid [ C24 H38 O4, tgt=62.64, overall=62.64 ]	(390.27023, 2880.925)(372.8225, 32776.78)(374.27567, 9249.087)(375.28516, 955.49)(391.28397, 262341.1)(392.28677, 51822.58)(393.2891, 3402.9197)(373.27295, 88699.86)(374.2758, 14285.864)(375.28192, 1763.77)(413.2654, 90171.82)(414.26865, 13688.092)(415.27362, 305.87)
Isoursodeoxycholic acid	Steroids and steroid derivatives	1	1	1	1	466271	513176	678830	683973	706693	711754	2316370	2886655	3107731	2924226	1427247	1441030	1103208	1124680	591573	580834	4677573	5285208	1678585	2192897	703707	707806	1357218	1321576	401856	415863	Isoursodeoxycholic acid [ C24 H40 O4, tgt=52.68, overall=52.68 ]	(397.3085, 733.48)(374.53973, 2647.5115)(375.28778, 6517.1743)(415.2812, 68583.09)(416.28403, 10314.268)(417.2868, 1475.22)
Isodeoxycholic acid	Steroids and steroid derivatives	1	1	1	1	466271	513176	678830	683973	706693	711754	2316370	2886655	3107731	2924226	1427247	1441030	1103208	1124680	591573	580834	4677573	5285208	1678585	2192897	703707	707806	1357218	1321576	401856	415863	Isodeoxycholic acid [ C24 H40 O4, tgt=52.68, overall=52.68 ]	(397.3085, 733.48)(374.53973, 2647.5115)(375.28778, 6517.1743)(415.2812, 68583.09)(416.28403, 10314.268)(417.2868, 1475.22)
Deoxycholic acid	Steroids and steroid derivatives	1	1	1	1	466271	513176	678830	683973	706693	711754	2316370	2886655	3107731	2924226	1427247	1441030	1103208	1124680	591573	580834	4677573	5285208	1678585	2192897	703707	707806	1357218	1321576	401856	415863	Deoxycholic acid [ C24 H40 O4, tgt=52.68, overall=52.68 ]	(397.3085, 733.48)(374.53973, 2647.5115)(375.28778, 6517.1743)(415.2812, 68583.09)(416.28403, 10314.268)(417.2868, 1475.22)
Chenodeoxycholic acid	Steroids and steroid derivatives	1	1	1	1	466271	513176	678830	683973	706693	711754	2316370	2886655	3107731	2924226	1427247	1441030	1103208	1124680	591573	580834	4677573	5285208	1678585	2192897	703707	707806	1357218	1321576	401856	415863	Chenodeoxycholic acid [ C24 H40 O4, tgt=52.68, overall=52.68 ]	(397.3085, 733.48)(374.53973, 2647.5115)(375.28778, 6517.1743)(415.2812, 68583.09)(416.28403, 10314.268)(417.2868, 1475.22)
Ursodeoxycholic acid	Steroids and steroid derivatives	1	1	1	1	466271	513176	678830	683973	706693	711754	2316370	2886655	3107731	2924226	1427247	1441030	1103208	1124680	591573	580834	4677573	5285208	1678585	2192897	703707	707806	1357218	1321576	401856	415863	Ursodeoxycholic acid [ C24 H40 O4, tgt=52.68, overall=52.68 ]	(397.3085, 733.48)(374.53973, 2647.5115)(375.28778, 6517.1743)(415.2812, 68583.09)(416.28403, 10314.268)(417.2868, 1475.22)
Ergosterol	Steroids and steroid derivatives	1	1	1	1	419519	436858	6376914	6405541	803536	13118028	2519035	3293348	57539108	57285728	942412	953359	1038770	1050118	1	1	114499	128966	1	1	92178	89488	13967870	13810719	231417	232645	Ergosterol [ C28 H44 O, tgt= ]	(398.34103, 331890.62)(399.52805, 92027.22)(400.47998, 75606.04)(401.35944, 32194.21)(402.36334, 8897.029)
Cholesterol	Steroids and steroid derivatives	1	1	1	1	1	1	1	1	1	1	1	1	1	1	1	1	183917	194614	115763	116480	120041	116865	1	1	1	1	1	1	1	1	Cholesterol [ C27 H46 O, tgt= ]	(409.34152, 4946.0664)(369.3468, 6837.673)
Epi-coprostanol	Steroids and steroid derivatives	1	1	1	1	1	1	1196124	1253575	1	1	1	1	3612281	3736467	1	1	1	1	1	1	633418	647450	1	1	2084735	2104073	662111	723271	1	1	Epi-coprostanol [ C27H48O, tgt= ]	(411.36133, 44493.926)(412.36426, 7780.6743)(393.35016, 8398.756)(394.35352, 760.5725)
5beta-Coprostanol	Steroids and steroid derivatives	1	1	1	1	1	1	1196124	1253575	1	1	1	1	3612281	3736467	1	1	1	1	1	1	633418	647450	1	1	2084735	2104073	662111	723271	1	1	5beta-Coprostanol [ C27H48O, tgt= ]	(411.36133, 44493.926)(412.36426, 7780.6743)(393.35016, 8398.756)(394.35352, 760.5725)
5alpha-Cholestanol	Steroids and steroid derivatives	1	1	1	1	1	1	1196124	1253575	1	1	1	1	3612281	3736467	1	1	1	1	1	1	633418	647450	1	1	2084735	2104073	662111	723271	1	1	5alpha-Cholestanol [ C27H48O, tgt= ]	(411.36133, 44493.926)(412.36426, 7780.6743)(393.35016, 8398.756)(394.35352, 760.5725)
Stearoylcarnitine	Steroids and steroid derivatives	231648	220862	1	1	845513	1024619	1	1	679408	676348	1481991	1952008	1	767721	453107	472878	1	1	241699	257635	1413336	1427499	952748	1264249	1	1	1066350	1089978	1397913	1383908	Stearoylcarnitine [ C25 H49 N O4, tgt=4.71, overall=4.71 ]	(427.3558, 40287.758)(428.3588, 7686.5786)(429.37305, 32258.469)(430.37604, 6591.868)(456.3663, 4092.6936)(435.35934, 636.0814)
3alpha,7alpha-Dihydroxycoprostanic acid	Steroids and steroid derivatives	1	1	1	1	78538	102892	87343	101625	85899	98260	1	1	196275	187142	207562	227354	197039	200692	1	1	1	1	1	121854	1	1	133145	150217	185741	185341	3alpha,7alpha-Dihydroxycoprostanic acid [ C27H46O4, tgt= ]	(435.35864, 7442.228)(457.34058, 4495.4062)
5b-Cholestane-3a,7a,12a,23S,25-pentol	Steroids and steroid derivatives	1	1	1	1	78538	102892	87343	101625	85899	98260	1	1	196275	187142	207562	227354	197039	200692	1	1	1	1	1	121854	1	1	133145	150217	185741	185341	5b-Cholestane-3a,7a,12a,23S,25-pentol [ C27H48O5, tgt= ]	(435.35864, 7442.228)(457.34058, 4495.4062)
Glycoursodeoxycholic acid	Steroids and steroid derivatives	1106646	1123135	447471	1	4714174	4924771	249772	1	281083	280349	1	560857	3780260	3809139	976170	989502	1	1	1906216	2078411	1	1	476293	611028	374568	372783	1	1	1	1	Glycoursodeoxycholic acid [ C26 H43 N O5, tgt=57.98, overall=57.98 ]	(452.3249, 25151.709)(451.323, 9419.85)(455.3319, 2744.86)(432.3096, 75460.14)(433.31238, 12672.087)(472.55368, 19695.084)(473.30518, 4574.4673)(454.291, 33883.45)(455.29535, 4343.475)
Deoxycholic acid glycine conjugate	Steroids and steroid derivatives	1106646	1123135	447471	1	4714174	4924771	249772	1	281083	280349	1	560857	3780260	3809139	976170	989502	1	1	1906216	2078411	1	1	476293	611028	374568	372783	1	1	1	1	Deoxycholic acid glycine conjugate [ C26 H43 N O5, tgt=57.98, overall=57.98 ]	(452.3249, 25151.709)(451.323, 9419.85)(455.3319, 2744.86)(432.3096, 75460.14)(433.31238, 12672.087)(472.55368, 19695.084)(473.30518, 4574.4673)(454.291, 33883.45)(455.29535, 4343.475)
Chenodeoxycholic acid glycine conjugate	Steroids and steroid derivatives	1106646	1123135	447471	1	4714174	4924771	1	1	281083	280349	1	1	1	1	976170	989502	1	1	1906216	2078411	1	1	476293	611028	374568	372783	1	1	1	1	Chenodeoxycholic acid glycine conjugate [ C26 H43 N O5, tgt=57.98, overall=57.98 ]	(452.82584, 15775.725)(451.32233, 7936.83)(432.30914, 75111.39)(433.3119, 12625.908)(472.70282, 20149.76)(473.30402, 5374.59)(454.2909, 36493.92)(455.29538, 4539.31)
Glycocholic acid	Steroids and steroid derivatives	674422	688122	297964	298299	4264398	4322060	1	1	1	1	1	1	945894	926091	1	1	1	1	1	1	1	1	1	1	397278	405107	1	1	777897	767853	Glycocholic acid [ C26 H43 N O6, tgt=54.37, overall=54.37 ]	(466.31482, 68099.21)(467.3174, 11930.519)(448.30396, 19022.916)(449.30652, 5927.295)(488.29404, 18247.299)(489.2913, 3601.3018)(473.29657, 11529.11)
Ursodeoxycholic acid 3-sulfate	Steroids and steroid derivatives	1	1	1	1	1	1	1	1	1	1	1	1	1	1	1	1	1	1	1	1	1	1	1	1	1	94109	89563	93600	1	1	Ursodeoxycholic acid 3-sulfate [ C24H40O7S, tgt= ]	(472.2424, 5895.41)(474.26147, 4420.6196)(479.26324, 53143.086)(461.25195, 3773.2)(501.24426, 5756.595)
Chenodeoxycholic acid 3-sulfate	Steroids and steroid derivatives	1	1	1	1	1	1	1	1	1	1	1	1	1	1	1	1	1	1	1	1	713440	725345	1	1	1	94109	89563	93600	1	1	Chenodeoxycholic acid 3-sulfate [ C24 H40 O7 S, tgt= ]	(472.2454, 5269.4136)(474.2606, 14375.021)(477.26233, 28436.855)(479.2635, 64144.242)(461.25214, 4622.435)(498.74243, 5684.7676)(501.24475, 9194.42)
Lithocholyltaurine	Steroids and steroid derivatives	1	1	1823894	1822824	1	1	1	1	265425	250884	1	1	1	1	1	1	1	1	1	1	339398	347733	1	1	397278	405107	142716	134701	777897	767853	Lithocholyltaurine [ C26H45NO5S, tgt= ]	(488.30356, 4814.5522)(466.29068, 1972.02)(467.29932, 37179.24)(468.3011, 8120.875)(488.28455, 15882.667)(489.28784, 4129.2974)
Mesobilirubinogen	Tetrapyrroles and derivatives	8264635	8278187	408397	466509	74449936	75194408	1824011	12243917	6488639	6575256	60872864	75943224	28725100	28349020	47760464	48073664	98212640	97754824	1	1	12634791	12882757	66395700	82738944	12361669	12528216	2228137	2531927	189250	187421	Mesobilirubinogen [ C33 H44 N4 O6, tgt=67.97, overall=67.97 ]	(592.36005, 283480.0)(593.5279, 251217.05)(594.3315, 56119.93)(595.3377, 6272.89)(593.3323, 396976.56)(594.3353, 139423.92)(595.3428, 17090.873)(596.3481, 2189.6252)(616.7576, 25002.516)(616.6261, 10334.538)(617.32104, 1892.1925)

## Sheet: dataset MSMS
Compound	MSMS score (0-10)	PRECURSOR (m/z)	PRECURSOR TYPE	Formula	Ontology	InChIKey	SMILES
L-Leucine	9.3352	132.102	[M+H]+	C6H13NO2	Leucine and derivatives	ROHFNLRQFUQHCH-YFKPBYRVSA-N	O=C(O)C(N)CC(C)C
L-Tyrosine	9.3183	164.07	[M+H-H2O]+	C9H11NO3	Tyrosine and derivatives	OUYCCCASQSFEME-QMMMGPOBSA-N	O=C(O)C(N)CC1=CC=C(O)C=C1
1-Phenylethylamine	9.2404	122.096	[M+H]+	C8H11N	Aralkylamines	RQEUFEKYXDPUSK-UHFFFAOYNA-N	NC(C=1C=CC=CC1)C
1,3-Dihydro-(2H)-indol-2-one	9.2212	134.06	[M+H]+	C8H7NO	Indolines	JYGFTBXVXVMTGB-UHFFFAOYSA-N	OC1=NC=2C=CC=CC2C1
Riboflavin	9.1704	377.146	[M+H]+	C17H20N4O6	Flavins	AUNGANRZJHBGPY-QTZZOOGMNA-N	O=C1N=C2C(=NC=3C=C(C(=CC3N2CC(O)C(O)C(O)CO)C)C)C(=O)N1
Sphingosine	9.037	300.29	[M+H]+	C18H37NO2	1,2-aminoalcohols	WWUZIQQURGPMPG-CCEZHUSRNA-N	OCC(N)C(O)C=CCCCCCCCCCCCCC
Proline betaine	9.0131	144.102	[M+H]+	C7H13NO2	Proline and derivatives	CMUNUTVVOOHQPW-LURJTMIESA-N	O=C([O-])C1CCC[N+]1(C)C
Phenylalanyl-Isoleucine	8.8926	279.17	[M+H]+	C15H22N2O3	Dipeptides	JWBLQDDHSDGEGR-UHFFFAOYNA-N	O=C(O)C(NC(=O)C(N)CC=1C=CC=CC1)C(C)CC
N-Acetyl-L-methionine	8.8557	192.065	[M+H]+	C7H13NO3S	Methionine and derivatives	XUYPXLNMDZIRQH-UHFFFAOYNA-N	O=C(O)C(NC(=O)C)CCSC
Leucyl-Isoleucine	8.853	245.186	[M+H]+	C12H24N2O3	Dipeptides	AZLASBBHHSLQDB-UHFFFAOYNA-N	O=C(O)C(NC(=O)C(N)CC(C)C)C(C)CC
Leucyl-Valine	8.822	231.171	[M+H]+	C11H22N2O3	Dipeptides	MDSUKZSLOATHMH-UHFFFAOYNA-N	O=C(O)C(NC(=O)C(N)CC(C)C)C(C)C
2-Aminoheptanoate	8.809	146.118	[M+H]+	C7H15NO2	L-alpha-amino acids	RDFMDVXONNIGBC-UHFFFAOYNA-N	O=C(O)C(N)CCCCC
LysoPE(16:0/0:0)	8.7476	454.291	[M+H]+	C21H44NO7P	1-acyl-sn-glycero-3-phosphoethanolamines	YVYMBNSKXOXSKW-HXUWFJFHSA-N	O=C(OCC(O)COP(=O)(O)OCCN)CCCCCCCCCCCCCCC
Piperine	8.7339	286.144	[M+H]+	C17H19NO3	Alkaloids and derivatives	MXXWOMGUGJBKIW-YPCIICBESA-N	O=C(C=CC=CC1=CC=C2OCOC2=C1)N3CCCCC3
2-(5,8-Tetradecadienyl)cyclobutanone	8.6038	263.236	[M+H]+	C18H30O	Cyclic ketones	DAVBRGLWAOXZKF-AVQMFFATNA-N	O=C1CCC1CCCCC=CCC=CCCCCC
3-Hydroxymethylantipyrine	8.6028	205.099	[M+H]+	C11H12N2O2	Phenylpyrazoles	JBJKAGOWIZGVTR-UHFFFAOYSA-N	O=C1C=C(N(N1C=2C=CC=CC2)C)CO
(R)-Salsolinol	8.5933	180.102	[M+H]+	C10H13NO2	Tetrahydroisoquinolines	IBRKLUSXDYATLG-UHFFFAOYNA-N	OC=1C=C2C(=CC1O)C(NCC2)C
D-Urobilin	8.5883	589.302	[M+H]+	C33H40N4O6	Bilirubins	DOKCNDVEPDZOJQ-MBTHVWNTNA-N	O=C1NC(C(=C1C=C)C)CC2=NC(=CC=3NC(=C(C3CCC(=O)O)C)CC4NC(=O)C(=C4CC)C)C(=C2C)CCC(=O)O
Phenylalanylproline	8.5166	263.139	[M+H]+	C14H18N2O3	Dipeptides	WEQJQNWXCSUVMA-UHFFFAOYNA-N	O=C(O)C1N(C(=O)C(N)CC=2C=CC=CC2)CCC1
Leucylproline	8.4211	229.155	[M+H]+	C11H20N2O3	Dipeptides	VTJUNIYRYIAIHF-UHFFFAOYNA-N	O=C(O)C1N(C(=O)C(N)CC(C)C)CCC1
1,2,3,4,5,6-Hexahydro-5-(1-hydroxyethylidene)-7H-cyclopenta[b]pyridin-7-one	8.3987	180.102	[M+H]+	C10H13NO2	Tetrahydropyridines	BJPWZQDKNZJLFC-SOFGYWHQSA-N	O=C1C=2NCCCC2C(=C(O)C)C1
Indoleacrylic acid	8.352	188.071	[M+H]+	C11H9NO2	Indoles	SXOUIMVOMIGLHO-AATRIKPKSA-N	O=C(O)C=CC1=CC=2C=CC=CC2N1
D-Urobilinogen	8.3493	591.318	[M+H]+	C33H42N4O6	Bilirubins	KSQFFJKKJAEKTB-UHFFFAOYNA-N	O=C1NC(C(=C1C=C)C)CC=2NC(=C(C2C)CCC(=O)O)CC=3NC(=C(C3CCC(=O)O)C)CC4NC(=O)C(=C4CC)C
Nutriacholic acid	8.3153	391.285	[M+H]+	C24H38O4	Monohydroxy bile acids, alcohols and derivatives	DXOCDBGWDZAYRQ-QPVZPPSOSA-N	O=C(O)CCC(C)C1CCC2C3C(=O)CC4CC(O)CCC4(C)C3CCC12C
Methyl 3-phenylpropanoate	8.3049	165.09	[M+H]+	C10H12O2	Fatty acid esters	RPUSRLKKXPQSGP-UHFFFAOYSA-N	O=C(OC)CCC=1C=CC=CC1
3b,7a-Dihydroxy-5b-cholanoic acid	8.2917	415.282	[M+Na]+	C24H40O4	Dihydroxy bile acids, alcohols and derivatives	RUDATBOHQWOJDD-IQHZEQJHNA-N	O=C(O)CCC(C)C1CCC2C3C(O)CC4CC(O)CCC4(C)C3CCC12C
L-Urobilin	8.283	595.351	[M+H]+	C33H46N4O6	Bilirubins	TYOWQSLRVAUSMI-WKULSOCRNA-N	O=C(O)CCC=1C(N=C(C1C)CC2NC(=O)C(C)C2CC)=CC=3NC(=C(C3CCC(=O)O)C)CC4NC(=O)C(CC)C4C
4-(2-Furanylmethylene)-3,4-dihydro-2H-pyrrole	8.2589	148.076	[M+H]+	C9H9NO	Heteroaromatic compounds	UEGNEKZXKDRCHZ-VURMDHGXSA-N	N1=CC(=CC=2OC=CC2)CC1
Oleanolic acid	8.2372	457.367	[M+H]+	C30H48O3	Triterpenoids	MIJYXULNPSFWEK-GTOFXWBISA-N	O=C(O)C12CCC(C)(C)CC2C3=CCC4C5(C)CCC(O)C(C)(C)C5CCC4(C)C3(C)CC1
N-Docosahexaenoyl GABA	8.2189	414.3	[M+H]+	C26H39NO3	Gamma amino acids and derivatives	HZMSBMNSIHSLPJ-ZPWIVGABSA-N	O=C(O)CCCN=C(O)CCC=CCC=CCC=CCC=CCC=CCC=CCC
Prolyl-Asparagine	8.1997	230.117	[M+H]+	C9H15N3O4	Dipeptides	JQOHKCDMINQZRV-UHFFFAOYNA-N	O=C(N)CC(NC(=O)C1NCCC1)C(=O)O
DL-2-Aminooctanoic acid	8.1957	160.134	[M+H]+	C8H17NO2	Alpha amino acids	AKVBCGQVQXPRLD-UHFFFAOYNA-N	O=C(O)C(N)CCCCCC
Solanidine	8.1873	398.342	[M+H]+	C27H43NO	Solanidines and derivatives	JVKYZPBMZPJNAJ-LTZBYFEUNA-N	OC1CC2=CCC3C(CCC4(C)C3CC5N6CC(C)CCC6C(C)C54)C2(C)CC1
(1xi,3xi)-1,2,3,4-Tetrahydro-1-methyl-beta-carboline-3-carboxylic acid	8.1672	231.113	[M+H]+	C13H14N2O2	Harmala alkaloids	ZUPHXNBLQCSEIA-UHFFFAOYNA-N	O=C(O)C1NC(C=2NC=3C=CC=CC3C2C1)C
Allolithocholic acid	8.1229	359.295	[M+H-H2O]+	C24H40O3	Monohydroxy bile acids, alcohols and derivatives	SMEROWZSTRWXGI-IBUNROKMSA-N	O=C(O)CCC(C)C1CCC2C3CCC4CC(O)CCC4(C)C3CCC12C
2-Oxoarginine	8.1128	174.091	[M+H]+	C6H11N3O3	Short-chain keto acids and derivatives	ARBHXJXXVVHMET-UHFFFAOYSA-N	O=C(O)C(=O)CCCN=C(N)N
LysoPC(16:0)	8.0953	496.338	[M+H]+	C24H50NO7P	1-acyl-sn-glycero-3-phosphocholines	ASWBNKHCZGQVJV-HSZRJFAPSA-N	O=C(OCC(O)COP(=O)([O-])OCC[N+](C)(C)C)CCCCCCCCCCCCCCC
Neuromedin B (1-3)	8.0176	303.17	[M+H]+	C12H22N4O5	Oligopeptides	JVWPPCWUDRJGAE-JGVFFNPUSA-N	O=C(O)C(NC(=O)C(NC(=O)CN)CC(=N)O)CC(C)C
1H-Indole-3-carboxaldehyde	7.9906	146.06	[M+H]+	C9H7NO	Indoles	OLNJUISKUQQNIM-UHFFFAOYSA-N	O=CC1=CNC=2C=CC=CC12
Stigmasterol	7.976	413.377	[M+H]+	C29H48O	Stigmastanes and derivatives	HCXVJBMSMIARIN-PHZDYDNGSA-N	OC1CC2=CCC3C(CCC4(C)C(CCC34)C(C=CC(CC)C(C)C)C)C2(C)CC1
Alpha-Linolenic acid	7.9312	279.232	[M+H]+	C18H30O2	Lineolic acids and derivatives	DTOSIQBPPRVQHS-PDBXOOCHSA-N	O=C(O)CCCCCCCC=CCC=CCC=CCC
L-Urobilinogen	7.895	597.365	[M+H]+	C33H48N4O6	Bilirubins	VKGRRZVYCXLHII-UHFFFAOYNA-N	O=C(O)CCC1=C(NC(=C1C)CC2NC(=O)C(CC)C2C)CC=3NC(=C(C3CCC(=O)O)C)CC4NC(=O)C(C)C4CC
Vitamin D3	7.8676	385.347	[M+H]+	C27H44O	Vitamin D and derivatives	QYSXJUFSXHHAJI-MTCXXTJPNA-N	OC1CC(=CC=C2CCCC3(C)C2CCC3C(C)CCCC(C)C)C(=C)CC1
MINEs-28036	7.8326	176.143	[M+H]+	C9H21NS	Dialkylthioethers	FBFJELLIZHWAOM-UHFFFAOYSA-N	S(C)CCCCCCCCN
LysoPE(20:5(5Z,8Z,11Z,14Z,17Z)/0:0)	7.8254	500.276	[M+H]+	C25H42NO7P	1-acyl-sn-glycero-3-phosphoethanolamines	KCWGBXXAJHVZNN-KOYQJJOGSA-N	O=C(OCC(O)COP(=O)(O)OCCN)CCCC=CCC=CCC=CCC=CCC=CCC
3b,12a-Dihydroxy-5a-cholanoic acid	7.8125	807.576	[2M+Na]+	C24H40O4	Dihydroxy bile acids, alcohols and derivatives	KXGVEGMKQFWNSR-LMIYKXOONA-N	O=C(O)CCC(C)C1CCC2C3CCC4CC(O)CCC4(C)C3CC(O)C12C
LysoPC(18:2(9Z,12Z))	7.799	520.332	[M+H]+	C26H50NO7P	1-acyl-sn-glycero-3-phosphocholines	SPJFYYJXNPEZDW-FTJOPAKQSA-N	O=C(OCC(O)COP(=O)([O-])OCC[N+](C)(C)C)CCCCCCCC=CCC=CCCCCC
(??)-(Z)-2-(5-Tetradecenyl)cyclobutanone	7.7752	265.253	[M+H]+	C18H32O	Cyclic ketones	ITFDRFJPWYWSMZ-KTKRTIGZNA-N	O=C1CCC1CCCCC=CCCCCCCCC
3-Oxo-4,6-choladienoic acid	7.7487	371.258	[M+H]+	C24H34O3	Bile acids, alcohols and derivatives	CREVIXFSUWYGRJ-GUBOGGJCNA-N	O=C(O)CCC(C)C1CCC2C3C=CC4=CC(=O)CCC4(C)C3CCC21C
2,3-Epoxymenaquinone	7.709	325.176	[M+H]+	C21H24O3	Menaquinones	ZEACJJRPAPKYKW-NTCAYCPXNA-N	O=C1C=2C=CC=CC2C(=O)C3(OC13C)CC=C(C)CCC=C(C)C
Sphinganine	7.6826	284.295	[M+H-H2O]+	C18H39NO2	1,2-aminoalcohols	OTKJDMGTUTTYMP-ZVOYONDMNA-N	OCC(N)C(O)CCCCCCCCCCCCCCC
Cervonoyl ethanolamide	7.645	355.263	[M+H-H2O]+	C24H36O3	Fatty acid esters	CXWASNUDKUTFPQ-KUBAVDMBSA-N	O=C(OCCO)CCC=CCC=CCC=CCC=CCC=CCC=CCC
Jasmolone glucoside	7.6291	343.166	[M+H]+	C17H26O7	O-glycosyl compounds	NGPYRFLYLKLRDH-SNAWJCMRNA-N	O=C1C(=C(C)C(OC2OC(CO)C(O)C(O)C2O)C1)CC=CCC
2-Hydroxy-6-tridecylbenzoic acid	7.6159	321.24	[M+H]+	C20H32O3	Salicylic acids	VEPUCZUJLKAVNM-UHFFFAOYSA-N	O=C(O)C=1C(O)=CC=CC1CCCCCCCCCCCCC
Netilmicin	7.6053	476.306	[M+H]+	C21H41N5O7	Aminocyclitol glycosides	ZBGPYVZLYBDXKO-HILBYHGXSA-N	OC1COC(OC2C(O)C(OC3OC(=CCC3N)CN)C(N)CC2NCC)C(O)(C)C1NC
Ganoderiol B	7.5727	471.347	[M+H]+	C30H46O4	Triterpenoids	SZCAPUAJXOKPIR-UHFFFAOYNA-N	O=C1CCC2(C3=CCC4(C)C(CC(O)C4(C3=CCC2C1(C)C)C)C(C)CCC=C(CO)CO)C
Garcinia lactone dibutyl ester	7.5193	303.134	[M+H]+	C14H22O7	Tricarboxylic acids and derivatives	TYDSJOYVIREIOH-UHFFFAOYNA-N	O=C(OCCCC)CC1(O)C(=O)OC1C(=O)OCCCC
1,2,3,4-Tetrahydro-6-propanoylpyridine	7.4765	140.107	[M+H]+	C8H13NO	Tetrahydropyridines	DOGZYNACXGUDFW-UHFFFAOYSA-N	O=C(C1=CCCCN1)CC
MINEs-12901	7.4697	151.036	[M+H]+	C7H6N2S	Benzothiazoles	UHGULLIUJBCTEF-UHFFFAOYSA-N	N1=C(SC=2C=CC=CC12)N
Tetracosahexaenoic acid, n-3	7.4657	357.28	[M+H]+	C24H36O2	Very long-chain fatty acids	RFKXDFPDYHBCRC-JGDWKEERSA-N	O=C(O)CCCCCC=CC=CCC=CCC=CCC=CCC=CCC
MINEs-156111	7.4628	305.186	[M+H]+	C15H29O4P	Sesquiterpenoids	DZHSRPJGCZHWOM-UHFFFAOYSA-N	O=P(O)(O)OCCC(C)CCC=C(C)CCC=C(C)C
2-Acetyl-1-methylpyrrole	7.4401	124.075	[M+H]+	C7H9NO	Aryl alkyl ketones	NZFLWVDXYUGFAV-UHFFFAOYSA-N	O=C(C1=CC=CN1C)C
3-Epidemissidine	7.4288	400.357	[M+H]+	C27H45NO	Solanidines and derivatives	JALVTHFTYRPDMB-UHFFFAOYNA-N	OC1CCC2(C)C(CCC3C2CCC4(C)C3CC5N6CC(C)CCC6C(C)C54)C1
Ganoderiol G	7.4277	505.388	[M+H]+	C31H52O5	Triterpenoids	YOMOWVJLKFVSNZ-UHFFFAOYNA-N	O=C1CCC2(C3=C(C(OC)CC2C1(C)C)C4(C)CCC(C(C)CCC(O)C(O)(C)CO)C4(C)CC3)C
N-Heptanoylglycine	7.4274	229.155	[M+ACN+H]+	C9H17NO3	N-acyl-alpha amino acids	RNFCYFVPNIXAHP-UHFFFAOYSA-N	O=C(O)CNC(=O)CCCCCC
1-Phenyl-1,3-octadecanedione	7.4182	359.295	[M+H]+	C24H38O2	Alkyl-phenylketones	BKUAQOCVPRDREL-UHFFFAOYSA-N	O=C(C=1C=CC=CC1)CC(=O)CCCCCCCCCCCCCCC
15-Octadecene-9,11,13-triynoic acid	7.3788	271.166	[M+H]+	C18H22O2	Long-chain fatty acids	PNPJTOHNBYQMEA-ARJAWSKDSA-N	O=C(O)CCCCCCCC#CC#CC#CC=CCC
7-hydroxy-1,7-diphenylheptan-3-one	7.3344	283.166	[M+H]+	C19H22O2	Linear diarylheptanoids	FJPRIRMBPNPTCE-UHFFFAOYNA-N	O=C(CCC=1C=CC=CC1)CCCC(O)C=2C=CC=CC2
12(13)Ep-9-KODE	7.3304	349.176	[M+K]+	C18H30O4	Long-chain fatty acids	RCMABBHQYMBYKV-BUHFOSPRNA-N	O=C(O)CCCCCCCC(=O)C=CC1OC1CCCCC
Ricinoleic acid	7.3278	299.258	[M+H]+	C18H34O3	Long-chain fatty acids	WBHHMMIMDMUBKC-XFXZXTDPNA-N	O=C(O)CCCCCCCC=CCC(O)CCCCCC
8-Hydroxycarteolol	7.3254	309.18	[M+H]+	C16H24N2O4	Hydroxyquinolones	TVZJLAKRXHGVOK-UHFFFAOYNA-N	OC1=CC=C(OCC(O)CNC(C)(C)C)C2=C1N=C(O)CC2
2,3-Dihydro-5-(5-methyl-2-furanyl)-1H-pyrrolizine	7.3027	188.108	[M+H]+	C12H13NO	Pyrrolizines	SEBQZNHXPWYZSW-UHFFFAOYSA-N	O1C(=CC=C1C)C2=CC=C3N2CCC3
N-Oleoyl phenylalanine	7.3014	430.332	[M+H]+	C27H43NO3	Phenylalanine and derivatives	UWKNPULCJWBBDD-JRUKXMRZSA-N	O=C(O)C(N=C(O)CCCCCCCC=CCCCCCCCC)CC=1C=CC=CC1
Ipomeatetrahydrofuran	7.2989	295.166	[M+K]+	C15H28O3	Sesquiterpenoids	NQUGBBCWSQRMST-UHFFFAOYNA-N	O=C(CC(C)C)CC1(OC(CC1)C(C)CCO)C
7,8-Dehydro-beta-micropteroxanthin	7.2332	395.291	[M+H]+	C27H38O2	Sesquiterpenoids	WBZDTPSENKZGHB-CVQMZNOGNA-N	OCCCC(=CC=CC=C(C=CC=C(C#CC1=C(C)CC(O)CC1(C)C)C)C)C
Oleamide	7.1986	282.28	[M+H]+	C18H35NO	Fatty amides	FATBGEAMYMYZAF-KTKRTIGZSA-N	O=C(N)CCCCCCCC=CCCCCCCCC
3-methyl-4-oxo-1,2-diphenylbutan-2-yl propanoate	7.1939	311.161	[M+H]+	C20H22O3	Stilbenes	MKIJVRMVHHEICD-UHFFFAOYNA-N	O=CC(C)C(OC(=O)CC)(C=1C=CC=CC1)CC=2C=CC=CC2
Falcarinone	7.1812	265.154	[M+Na]+	C17H22O	Enones	UQEBOJRXTNLPKZ-ZHACJKMWSA-N	O=C(C#CC#CCC=CCCCCCCC)C=C
3'-N'-Acetylfusarochromanone	7.1647	335.161	[M+H]+	C17H22N2O5	2,2-dimethyl-1-benzopyrans	VXRAAUKUZQYZRW-UHFFFAOYNA-N	O=C(NC(CO)CC(=O)C1=CC=C2OC(C)(C)CC(=O)C2=C1N)C
Mesobilirubinogen	7.1435	615.313	[M+Na]+	C33H44N4O6	Bilirubins	OBHRVMZSZIDDEK-UHFFFAOYNA-N	O=C1NC(C(=C1C)CC)CC=2NC(=C(C2C)CCC(=O)O)CC=3NC(=C(C3CCC(=O)O)C)CC4NC(=O)C(=C4C)CC
Fesoterodine	7.099	412.283	[M+H]+	C26H37NO3	Diphenylmethanes	DCCSDBARQIPTGU-HSZRJFAPSA-N	O=C(OC1=CC=C(C=C1C(C=2C=CC=CC2)CCN(C(C)C)C(C)C)CO)C(C)C
Adouetine Y	7.0593	569.315	[M+H]+	C34H40N4O4	Oligopeptides	GVFKEVFAPIUOAI-MRCUWXFGNA-N	O=C1NC=CC=2C=CC(OC(C=3C=CC=CC3)C(NC(=O)C(N(C)C)CC=4C=CC=CC4)C(=O)NC1C(C)CC)=CC2
MINEs-159300	7.0509	329.182	[M+Na]+	C12H26N4O5	Aminocyclitol glycosides	QBWLTQZEVUXXSR-UHFFFAOYSA-N	OC1CC(N)C(OC1CN)OC2C(O)C(O)C(N)CC2N
9-Oxoasimicinone	7.0409	637.468	[M+H]+	C37H64O8	Annonaceous acetogenins	RAOZBXBUMCJFNW-UHFFFAOYNA-N	O=C(C)CC1C(=O)OC(CCCCC(=O)CCCCCC(O)C2OC(CC2)C3OC(CC3)C(O)CCCCCCCCCC)C1
Cholesteryl acetate	7.0329	429.371	[M+H]+	C29H48O2	Cholesteryl esters	XUGISPSHIFXEHZ-JUTJDYIZSA-N	O=C(OC1CC2=CCC3C(CCC4(C)C(CCC34)C(C)CCCC(C)C)C2(C)CC1)C
26-Methyl nigranoate	6.9769	485.359	[M+H]+	C31H48O4	Triterpenoids	IVXMRCQSVUIHRC-YVNNLAQVNA-N	O=C(OC)C(=CCCC(C)C1CCC2(C)C3CCC(C(=C)C)C4(CCC(=O)O)CC34CCC12C)C
4-[(1E)-1,2-diphenylbut-1-en-1-yl]phenol	6.9384	301.154	[M+H]+	C22H20O	Stilbenes	YJVFSITVRZYTHO-QURGRASLSA-N	OC1=CC=C(C=C1)C(C=2C=CC=CC2)=C(C=3C=CC=CC3)CC
1,1'-[1,12-Dodecanediylbis(oxy)]bisbenzene	6.9259	355.264	[M+H]+	C24H34O2	Phenol ethers	MGDFXJZWAHCAMS-UHFFFAOYSA-N	O(C=1C=CC=CC1)CCCCCCCCCCCCOC=2C=CC=CC2
11'-Carboxy-gamma-tocotrienol	6.9099	401.261	[M+H]+	C25H36O4	Sesquiterpenoids	QRIWRFHSVDRBRJ-LNRRRGPJSA-N	O=C(O)CCC(=CCCC(=CCCC1(OC=2C(=CC(O)=C(C2C)C)CC1)C)C)C
MINEs-264318	6.908	379.295	[M+H]+	C20H43O4P	Monoalkyl phosphates	XJONADGJIULCPD-UHFFFAOYSA-N	O=P(O)(O)OCC(CCCCCCCC)CCCCCCCCCC
MINEs-434421	6.8795	611.343	[M+H]+	C32H50O11	Diterpene glycosides	YGUBZMIKBDTKJB-UHFFFAOYSA-N	O=CC1OC(OC2C3=C(CCC3(C=C4C(CCC4(O)COC)C(C)C2O)C)C(C)C)C(O)C(O)C1OC(C)(CO)C5OC5
LysoPC(P-16:0)	6.8701	480.351	[M+H]+	C24H50NO6P	1-(1Z-alkenyl)-glycero-3-phosphocholines	HTZINLFNXLXRBC-CQLBIITFSA-N	O=P([O-])(OCC[N+](C)(C)C)OCC(O)COC=CCCCCCCCCCCCCCC
Lucidenic acid A	6.8618	481.262	[M+Na]+	C27H38O6	Triterpenoids	INIPQDKLXQHEAJ-UHFFFAOYNA-N	O=C(O)CCC(C)C1CC(=O)C2(C3=C(C(=O)CC12C)C4(C)CCC(=O)C(C)(C)C4CC3O)C
Tetracosahexaenoic acid	6.8343	357.279	[M+H]+	C24H36O2	Very long-chain fatty acids	YHGJECVSSKXFCJ-KUBAVDMBSA-N	O=C(O)CCCCC=CCC=CCC=CCC=CCC=CCC=CCC
4alpha-Formyl-4beta-methyl-5alpha-cholesta-8,24-dien-3beta-ol	6.8308	427.356	[M+H]+	C29H46O2	Triterpenoids	GFGANDKVOKQAGH-AEWFMJFUSA-N	O=CC1(C)C(O)CCC2(C3=C(CCC21)C4CCC(C(C)CCC=C(C)C)C4(C)CC3)C
MINEs-366186	6.8091	490.352	[M+H]+	C29H47NO5	Cerveratrum-type alkaloids	VERBCFPBQOMMDH-UHFFFAOYSA-N	O=C(O)CC1(O)CC2C3CCC4C(CN5CC(C)CCC5C4(O)C)C3CC2C6(C)CCC(O)CC16
MINEs-351067	6.7958	468.25	[M+H]+	C26H33N3O5	Toluenes	QWMWVUPZFKLJAQ-UHFFFAOYSA-N	O=C1N=C(O)C(C)C1C(=O)C(N=C(O)CC(N=C(O)C=CC=CC)C=2C=CC=CC2C)C(C)C
Schleicherastatin 5	6.7553	427.355	[M+H-H2O]+	C29H48O3	Stigmastanes and derivatives	XWLHFTUCQDCSTJ-UHFFFAOYNA-N	O=C1C=C2CC(O)CCC2(C)C3CCC4(C)C(CCC4C(C)C(O)CC(CC)C(C)C)C13
[12]-Gingerol	6.7098	361.284	[M+H-H2O]+	C23H38O4	Gingerols	HQXJXOYLPWCMGL-UHFFFAOYNA-N	O=C(CCC1=CC=C(O)C(OC)=C1)CC(O)CCCCCCCCCCC
MINEs-352449	6.6968	470.265	[M+H]+	C26H35N3O5	Indoles	PJDHGHOZDGJXJY-UHFFFAOYSA-N	O=C(OCCN(C)C)C1=COC(C)C2CNC(C=3NC=4C=C(OC)C(OC)=CC4C3C=C)CC12
MINEs-398680	6.6237	549.414	[M+H]+	C40H52O	Triterpenoids	QKSYRDNACIUQLX-UHFFFAOYSA-N	OC1CC(=C(C=CC(=CC=CC(=CC=CC=C(C=CC=C(C=CC=2C(=CC=C(C2C)C)C)C)C)C)C)C(C)(C)C1)C
MINEs-176059	6.6106	319.165	[M+H]+	C17H22N2O4	Tropane alkaloids	JUWQMHCKALXBPL-UHFFFAOYSA-N	O=C(OC1CC2N(C)C(CC2)C1)C3=CNC4(O)C3=CC=CC4O
9'-Carboxy-gamma-chromanol	6.5695	440.277	[M+ACN+Na]+	C23H36O4	1-benzopyrans	ODQOKHVJIYTOQE-NXHTTZLHSA-N	O=C(O)C(C)CCCC(C)CCCC1(OC2=C(C(=C(O)C=C2CC1)C)C)C
alpha-hydroxysalmeterol	6.4641	432.281	[M+H]+	C25H37NO5	Benzyl alcohols	PGRMEHUQIPZHKM-UHFFFAOYNA-N	OC1=CC=C(C=C1CO)C(O)CNCCCCCCOCCCC(O)C=2C=CC=CC2
MINEs-307915	6.405	420.228	[M+H]+	C25H29N3O3	Macrolactams	SKGHUWAHHWOZPR-UHFFFAOYSA-N	O=C1C=CC=2C=CC=CC2C3N1CCCCNC(C=4C=CC5OC5C4)CC(=O)NCC3
MINEs-295522	6.3193	408.311	[M+H]+	C24H41NO4	Trihydroxy bile acids, alcohols and derivatives	HDJGRPRDEJBJHQ-UHFFFAOYSA-N	O=C(N)CCC(C)C1CCC2C3C(O)C(O)C4CC(O)CCC4(C)C3CCC12C
MINEs-433020	6.2387	609.364	[M+H]+	C33H52O10	Steroidal saponins	BLYQTBUJBMHFMH-UHFFFAOYSA-N	OCC1OC(OCC(=C)CCC2(O)OC3CC4C5CC=C6CC(O)CC(O)C6(C)C5CCC4(C)C3C2C)C(O)C(O)C1O
MINEs-305627	6.2048	418.213	[M+H]+	C23H31NO6	Macrolides and analogues	CRRMKVDMSZZGMA-UHFFFAOYSA-N	O=CNC1C=C(C=CC(O)CC=C(C=CC(O)CC2OC(=O)C1(C(=O)C2C)C)C)C
MINEs-179901	6.1894	321.18	[M+H]+	C17H24N2O4	Alpha amino acids	KFOVMOAGFRUNBP-UHFFFAOYSA-N	O=C(O)C(NC)CC1=CNC=2C=CC(O)C(O)(C21)CC=C(C)C
MINEs-176053	6.1368	319.164	[M+H]+	C17H22N2O4	Hybrid peptides	CHYJZURVAZYRFH-UHFFFAOYSA-N	O=C(OC)C(N(C(=O)C1OC=CC1N)C=2C(=CC=CC2C)C)C
MINEs-438285	6.0486	619.346	[M+H]+	C34H50O10	Milbemycins	AXVYDUYRHPDBQF-UHFFFAOYSA-N	O=C1OC2CC(OC3(OC(C(C)CC)C(C)C(O)C3)C2O)CC=C(C)C(O)C(C=CC=C4COC5C(O)C(=CC1C45O)C)C
Allyl isothiocyanate	6.025	100.024	[M+H]+	C4H5NS	Isothiocyanates	ZOJBYZNEUISWFT-UHFFFAOYSA-N	S=C=NCC=C
MINEs-342818	5.9877	457.331	[M+H]+	C29H44O4	Diterpenoids	OTBLGOSGTWLALD-UHFFFAOYSA-N	O=C1C(OC)=C(OC)C(O)C(=C1CC=C(C)CCC=C(C)CCC=C(C)CCC=C(C)C)C
MINEs-207341	5.949	339.269	[M+H]+	C24H34O	Organooxygen compounds	MFOMJKTYWGTAKN-UHFFFAOYSA-N	C(#CCC=CCC=CCC=CCC=CCC=CCC=CCC)OCC
MINEs-361911	5.8997	483.375	[M+H]+	C28H50O6	Pentahydroxy bile acids, alcohols and derivatives	VJLAYDZVKCKBDN-UHFFFAOYSA-N	OCC(COC)C(O)CCC(C)C1CCC2C3C(O)CC4CC(O)CCC4(C)C3CC(O)C12C
MINEs-445070	5.8334	637.323	[M+H]+	C39H44N2O6	Diarylethers	KOJOFLQSRKBXCE-UHFFFAOYSA-N	O1C=2C=C3C(=CC2OC)CCN(C)C3CC=4C=CC(OC)=C(C4)C5=CC(=CC=C5OC)CC6C7=C1C(OC)=C(OC)C=C7CCN6C
Goyaglycoside c	5.8005	663.454	[M+H]+	C38H62O9	Cucurbitacin glycosides	JYKQEJLWLRMCRC-MHWRWJLKNA-N	OCC1OC(OC2CCC3C4(OC(OC)C53CCC6(C)C(CCC6(C)C5C=C4)C(C)CC=CC(OC)(C)C)C2(C)C)C(O)C(O)C1O
MINEs-364809	5.7363	488.285	[M+H]+	C24H41NO9	Ketals	PYVWHIUPZATWKM-UHFFFAOYSA-N	O=CC(OC)CC1OC(CC(O)C1(C)C)C(OC)NC(=O)C(O)C2(OC)OC(C)C(C(=C)C2)C
MINEs-398611	5.6919	549.343	[M+H]+	C32H44N4O4	Isoleucine and derivatives	GUAZTULKANUVHU-UHFFFAOYSA-N	O=C1NC=CC=2C=CC(OC(C=3C=CC=CC3)C(C(=O)NC1CC(C)C)N(C(=O)C(N(C)C)C(C)CC)C)=CC2
Vaccenic acid	5.688	283.264	[M+H]+	C18H34O2	Long-chain fatty acids	UWHZIFQPPBDJPM-BQYQJAHWSA-N	O=C(O)CCCCCCCCCC=CCCCCCC
MINEs-254234	5.6576	371.293	[M+H]+	C25H38O2	Fatty acid esters	SHQSEGWJDBWRMP-UHFFFAOYSA-N	O=C(OCC)CCC=CCC=CCC=CCC=CCC=CCC(=CCC)C
MINEs-210240	5.6514	341.283	[M+H]+	C19H36N2O3	Fatty acid esters	DOFPPAKBRLLFGT-UHFFFAOYSA-N	O=CCCN1CCN(CCOC(=O)CCCCCCCCC)CC1
MINEs-132715	5.6075	270.278	[M+H-H2O]+	C17H37NO2	1,2-aminoalcohols	PJGBCRBDUSWPRD-UHFFFAOYSA-N	OCC(N)C(OC)CCCCCCCCCCCCC
MINEs-465818	5.5802	696.438	[M+H]+	C37H61NO11	Aminoglycosides	BYEZTISEIJEDDR-UHFFFAOYSA-N	O=C1OC(CC)C(C=CC=CC(=O)C(C)CC(C)C(OC2OC(C)CC(N(C)C)C2O)C(=CC1)C)COC3OC(C)C(O)C(OC)C3OC
MINEs-432338	5.564	608.386	[M+H]+	C33H53NO9	Steroidal saponins	HZPKALDDMGMXBK-UHFFFAOYSA-N	O=C(O)C1OC(OC2CCC3(C)C(C2)C(O)CC4C5CCC6C(CN7CC(C)CCC7C6(O)C)C5CC43)C(O)C(O)C1O
MINEs-444371	5.4593	635.307	[M+H]+	C33H46O12	Bufanolides and derivatives	AINOAMPIWCFYFQ-UHFFFAOYSA-N	O=CC12CCC(OC(=O)C(OC)C(O)C(O)C(O)C)CC2(OC(=O)C)CCC3C1CCC4(C)C(C5=COC(=O)C=C5)CCC34O
myristic acid [3-[2-(2-aminoethoxy)ethoxy-hydroxy-phosphoryl]oxy-2-tetradecanoyloxy-propyl] ester	5.4038	680.479	[M+H]+	C35H70NO9P	not reported	WPOVVYYOFYAKFU-UHFFFAOYSA-N	O=C(OCC(OC(=O)CCCCCCCCCCCCC)COP(=O)(O)OCCOCCN)CCCCCCCCCCCCC
acetic acid [(Z,1S)-4-[[(2R,3R,5S,6S)-6-[(2E,4E)-5-[(2R,3R)-3-[2-[2-(2-ethoxyethoxy)ethoxy]ethoxy]-4-keto-6,6-dimethyl-tetrahydropyran-2-yl]-3-methyl-penta-2,4-dienyl]-2,5-dimethyl-tetrahydropyran-3-yl]amino]-4-keto-1-methyl-but-2-enyl] ester	5.3601	652.411	[M+H]+	C35H57NO10	not reported	GCLFFVUMCNMQKI-OQTYIRSLSA-N	O=C(OC(C=CC(=O)NC1CC(C)C(OC1C)CC=C(C=CC2OC(C)(C)CC(=O)C2OCCOCCOCCOCC)C)C)C
ammonium;(6R)-2-methyl-6-[(8R,9S,10S,13R,14S,17R)-2,3,3-trihydroxy-10,13-dimethyl-1,2,4,5,6,7,8,9,11,12,14,15,16,17-tetradecahydrocyclopenta[a]phenanthren-17-yl]enanthate	5.3594	468.366	[M+H]+	C27H49NO5	not reported	QVDNLQUOHGLYFQ-WGXDOUFNSA-N	O=C([O-])C(C)CCCC(C)C1CCC2C3CCC4CC(O)(O)C(O)CC4(C)C3CCC12C.[NH4+]
MINEs-397274	5.3429	547.326	[M+H]+	C31H46O8	Cucurbitacins	CGHBKVMZOGFPBS-UHFFFAOYSA-N	O=C1C(O)=CC2C(=CCC3C2(C(=O)CC4(C)C(C(OC)CC34C)C(O)(C(=O)CC(O)C(O)(C)C)C)C)C1(C)C
(Z)-eicos-11-enoic acid [1-[[2-aminoethoxy(hydroxy)phosphoryl]oxymethyl]-2-propionyloxy-ethyl] ester	5.3128	564.36	[M+H]+	C28H54NO8P	not reported	GNZPWPAJORVLCD-QXMHVHEDSA-N	O=C(OCC(OC(=O)CCCCCCCCCC=CCCCCCCCC)COP(=O)(O)OCCN)CC
MINEs-431162	5.2646	605.334	[M+H]+	C34H44N4O6	Bilirubins	PLDJFQVKKGRSIX-UHFFFAOYSA-N	O=C1NC(C(=C1C=C)C)CC=2NC(=C(C2C)CCC(=O)OC)CC=3NC(=C(C3CCC(=O)O)C)CC4NC(=O)C(=C4CC)C
(Z)-2-[(3S,8S,10R,13S)-3-[(2R,4S,6S)-4-hydroxy-6-methylol-tetrahydropyran-2-yl]oxy-4,4,8,10-tetramethyl-1,2,3,5,6,7,9,11,12,13,14,15,16,17-tetradecahydrocyclopenta[a]phenanthren-17-yl]-6-methyl-hept-2-ene-1,5,6-triol	5.2453	593.441	[M+H]+	C35H60O7	not reported	WPQPYKXGAQEENG-PLBKMERFSA-N	OCC(=CCC(O)C(O)(C)C)C1CCC2C1CCC3C2(C)CCC4C(C)(C)C(OC5OC(CO)CC(O)C5)CCC43C
MINEs-205024	5.2191	337.253	[M+H]+	C24H32O	Androstane steroids	KEOGLNSJZUJLQR-UHFFFAOYSA-N	O=C1CCC2C3CCC4CC(=C5C=CC=C5)CCC4(C)C3CCC12C
5-sulfamoylthiazole-2-carboxamide	5.1592	207.985	[M+H]+	C4H5N3O3S2	not reported	PDTAESDQWFPKDU-UHFFFAOYSA-N	O=C(N)C1=NC=C(S1)S(=O)(=O)N
MINEs-385600	5.1583	525.287	[M+H]+	C30H40N2O6	Pyrrole carboxylic acids and derivatives	BAAQKBAXEQHZIK-UHFFFAOYSA-N	O=C(OC(C1=CCC23OCCNCC13CC(O)C45OC6(O)CCC5(C)C(CC=C24)C6)C)C=7C(=CNC7C)C
MINEs-386633	5.1136	527.401	[M+H]+	C30H54O7	Fatty aldehydes	SYMKDUWDMUPGLA-UHFFFAOYSA-N	O=CCCCCCC(=O)CC(O)CCCCCC(=O)CC(O)CCCCCC(=O)CC(O)CCCCC
1,1,1',1',4,4',6,6'-octamethyl-3,3'-spirobi[2,5-dihydropentalene]	5.1095	309.258	[M+H]+	C23H32	not reported	CFYNIQHOGGCLOE-UHFFFAOYSA-N	C=12C(=C(C)CC1C)C(C)(C)CC23C=4C(=C(C)CC4C)C(C)(C)C3
MINEs-469476	5.0995	708.512	[M+H]+	C37H74NO9P	Phosphatidylethanolamines	XHTDKFJJUZESHB-UHFFFAOYSA-N	O=C(OCC(OC(=O)C(O)CCCCCCCCCCCCCC)COP(=O)(O)OCCN)CCCCCCCCCCCCCCC
MINEs-180824	5.0694	321.258	[M+H]+	C24H32	Androstane steroids	GTNSSFMTUMNAMT-UHFFFAOYSA-N	C=1C=CC(C1)=C2C=C3CCC4C(CCC5(C)CCCC45)C3(C)CC2
(2S,4aS,6aR,6aS,6bR,8aR,10S,12aR,14bR)-10-hydroxy-2,4a,6a,6b,9,9,12a-heptamethyl-1,3,4,5,6,6a,7,8,8a,10,11,12,13,14b-tetradecahydropicene-2-carboxylic acid (4-ethoxy-4-keto-butyl) ester	5.0348	571.429	[M+H]+	C36H58O5	not reported	AIEJCKAVUWGLBI-BAQFXIJESA-N	O=C(OCC)CCCOC(=O)C1(C)CCC2(C)CCC3(C(=CCC4C5(C)CCC(O)C(C)(C)C5CCC43C)C2C1)C
2,2-dimethylpropionic acid [2-[bis[2-(1-isobutyl-3-methyl-butoxy)carbonyloxyethyl]amino]-1-methyl-ethyl] ester	4.9939	588.444	[M+H]+	C32H61NO8	Carbonic acid diesters	UFSKLXDPYVZZOW-UHFFFAOYSA-N	O=C(OCCN(CCOC(=O)OC(CC(C)C)CC(C)C)CC(OC(=O)C(C)(C)C)C)OC(CC(C)C)CC(C)C
MINEs-443544	4.9883	632.471	[M+H]+	C34H65NO9	Acylaminosugars	MCNARBWBLIXDGV-UHFFFAOYSA-N	O=C(OC1C(O)C(OC(O)C1N=C(O)CC(O)CCCCCCCCCCC)CO)CC(O)CCCCCCCCCCC
3-amyl-6-(9-tert-butylperoxy-9-keto-nonyl)cyclohexane-1,2-dicarboperoxoic acid ditert-butyl ester	4.9466	615.453	[M+H]+	C34H62O9	not reported	FLMIYNBKUUWQLE-UHFFFAOYSA-N	O=C(OOC(C)(C)C)CCCCCCCCC1CCC(CCCCC)C(C(=O)OOC(C)(C)C)C1C(=O)OOC(C)(C)C
(2S)-2-[6-methyl-6-[(E)-4-methyl-6-(2,6,6-trimethylcyclohexen-1-yl)hex-3-enyl]dioxan-3-yl]propionic acid;(2S)-2-[6-methyl-6-[(3E,7E)-4,8,12-trimethyltrideca-3,7,11-trienyl]dioxan-3-yl]propionic acid	4.9194	785.595	[M+H]+	C48H80O8	Diterpenoids	MHCYNZXIHNGVIA-XPSGGQBMSA-N	O=C(O)C(C)C1OOC(C)(CCC=C(C)CCC=C(C)CCC=C(C)C)CC1.O=C(O)C(C)C1OOC(C)(CCC=C(C)CCC2=C(C)CCCC2(C)C)CC1
3,4-Dihydro-4-[(5-methyl-2-furanyl)methylene]-2H-pyrrole	4.811	144.081	[M+H-H2O]+	C10H11NO	Heteroaromatic compounds	BCWSVRKZMCXABS-TWGQIWQCSA-N	N1=CC(=CC=2OC(=CC2)C)CC1
acetic acid [(7Z,11Z)-hexadeca-7,11-dienyl] ester;acetic acid [(7Z,11E)-hexadeca-7,11-dienyl] ester	4.7982	561.485	[M+H]+	C36H64O4	not reported	FAWDISLMBWXNGG-BVNMUOCFSA-N	O=C(OCCCCCCC=CCCC=CCCCC)C.O=C(OCCCCCCC=CCCC=CCCCC)C
3-Amino-2-oxazolidone	4.797	103.054	[M+H]+	C3H6N2O2	Oxazolidinones	KYCJNIUHWNJNCT-UHFFFAOYSA-N	O=C1OCCN1N
(4aR,9aS)-3-methoxy-2,4a,9,9a-tetrahydroindeno[2,1-b][1,4]oxazin-4-ium	4.5986	204.102	[M]+	C12H14NO2	not reported	UOKUWQIMULFKTO-CMPLNLGQSA-O	O(C1=[NH+]C2C=3C=CC=CC3CC2OC1)C
(thiazol-2-ylcarbamoylamino)phosphonic acid	4.3775	265.017	[M+ACN+H]+	C4H6N3O4PS	Organic phosphoric acids and derivatives	IFZBQXIGEJSZHI-UHFFFAOYSA-N	O=C(NC1=NC=CS1)NP(=O)(O)O
